# Supplementary material for: catena-Poly[[[aqua­(2,2′-bipyridine)manganese(II)]-μ-5-methoxy­iso­phthalato-κ3 O,O′:O′′] monohydrate]
Source: Acta Crystallogr Sect E Struct Rep Online. 2009 Sep 5;65(Pt 10):m1173. doi: 10.1107/S1600536809035466 (PMC2970467; doi:10.1107/S1600536809035466)
Supplement: Supplementary file 1 [file e-65-m1173-sup1.cif]

##############################################################################
###                                                                        ###
###        Electronic paper (Acta Crystallographica Section E)             ###
###                                                                        ###
##############################################################################
#                                                                            #
# This CIF contains the data in a paper accepted for publication in Acta     #
# Crystallographica Section E. It conforms to the requirements of Notes      #
# for Authors for Section E, and has been peer reviewed under the auspices   #
# of the IUCr Commission on Journals.                                        #
#                                                                            #
# Full details of the Crystallographic Information File format               #
# are given in the paper "The Crystallographic Information File (CIF):       #
# a New Standard Archive File for Crystallography" by S. R. Hall, F. H.      #
# Allen and I. D. Brown [Acta Cryst. (1991), A47, 655-685].                  #
#                                                                            #
# The current version of the core CIF dictionary is obtainable from          #
# ftp://ftp.iucr.org/pub/cif_core.dic. The current version number is 2.4.    #
#                                                                            #
# Software is freely available for graphical display of the structure(s) in  #
# this CIF.  For information consult the CIF home page http://www.iucr.org/  #
# cif/home.html                                                              #
#                                                                            #
# This file may be used for bona fide research purposes within the           #
# scientific community so long as proper attribution is given to the journal # 
# article from which it was obtained.                                        #
#                                                                            #
##############################################################################
                                             
data_I
_audit_creation_method     SHELXL-97
_chemical_name_systematic
;
<i>catena</i>-Poly[[[aqua(2,2'-bipyridine)manganese(II)]-\m-5-
methoxyisophthalato-\k^3^<i>O</i>,<i>O</i>':<i>O</i>''] monohydrate]
;
_chemical_name_common     ?
_chemical_formula_moiety     'C19 H16 Mn N2 O6, H2 O'
_chemical_formula_sum     'C19 H18 Mn N2 O7'
_chemical_formula_iupac     '[Mn (C8 H4 O4) (C10 H8 N2) (H2 O)], H2 O'
_chemical_formula_weight     441.29
_chemical_melting_point     ?
_symmetry_cell_setting     'monoclinic'
_symmetry_space_group_name_H-M     'P 21/c'
_symmetry_space_group_name_Hall     '-P 2ybc'
loop_
    _symmetry_equiv_pos_as_xyz
    'x, y, z'
    '-x, y+1/2, -z+1/2'
    '-x, -y, -z'
    'x, -y-1/2, z-1/2'
_cell_length_a     8.9067(13)
_cell_length_b     17.367(3)
_cell_length_c     12.5804(18)
_cell_angle_alpha     90.00
_cell_angle_beta     97.176(2)
_cell_angle_gamma     90.00
_cell_volume     1930.7(5)
_cell_formula_units_Z     4
_cell_measurement_reflns_used     3462
_cell_measurement_theta_min     2.59
_cell_measurement_theta_max     25.20
_cell_measurement_temperature     298(2)
_exptl_crystal_description     block
_exptl_crystal_colour     yellow
_exptl_crystal_size_max     0.19
_exptl_crystal_size_mid     0.14
_exptl_crystal_size_min     0.09
_exptl_crystal_density_diffrn     1.518
_exptl_crystal_density_meas     ?
_exptl_crystal_density_method     'not measured'
_exptl_crystal_F_000     908
_exptl_absorpt_coefficient_mu     0.729
_exptl_absorpt_correction_type     multi-scan
_exptl_absorpt_process_details     '(SADABS; Bruker, 2005)'
_exptl_absorpt_correction_T_min     0.8740
_exptl_absorpt_correction_T_max     0.9373
_exptl_special_details
;
;
_diffrn_ambient_temperature     298(2)
_diffrn_radiation_type     MoK\a
_diffrn_radiation_wavelength     0.71073
_diffrn_radiation_source     'fine-focus sealed tube'
_diffrn_radiation_monochromator     graphite
_diffrn_measurement_device_type     'Bruker APEXII area-detector'
_diffrn_measurement_method     '\f and \w'
_diffrn_detector_area_resol_mean     ?
_diffrn_reflns_number     11370
_diffrn_reflns_av_R_equivalents     0.0606
_diffrn_reflns_av_sigmaI/netI     0.0626
_diffrn_reflns_theta_min     2.59
_diffrn_reflns_theta_max     25.20
_diffrn_reflns_theta_full     25.20
_diffrn_measured_fraction_theta_max     0.995
_diffrn_measured_fraction_theta_full     0.995
_diffrn_reflns_limit_h_min     -10
_diffrn_reflns_limit_h_max     10
_diffrn_reflns_limit_k_min     -20
_diffrn_reflns_limit_k_max     20
_diffrn_reflns_limit_l_min     -14
_diffrn_reflns_limit_l_max     14
_diffrn_standards_number     0
_diffrn_standards_interval_count     0
_diffrn_standards_interval_time     0
_diffrn_standards_decay_%     ?
_refine_special_details
;
 Refinement of F^2^ against ALL reflections.  The weighted R-factor wR and
 goodness of fit S are based on F^2^, conventional R-factors R are based
 on F, with F set to zero for negative F^2^. The threshold expression of
 F^2^ > 2sigma(F^2^) is used only for calculating R-factors(gt) etc. and is
 not relevant to the choice of reflections for refinement.  R-factors based
 on F^2^ are statistically about twice as large as those based on F, and R-
 factors based on ALL data will be even larger.
;
_reflns_number_total     3470
_reflns_number_gt     2275
_reflns_threshold_expression     I>2\s(I)
_refine_ls_structure_factor_coef     Fsqd
_refine_ls_matrix_type     full
_refine_ls_R_factor_all     0.0839
_refine_ls_R_factor_gt     0.0436
_refine_ls_wR_factor_gt     0.0767
_refine_ls_wR_factor_ref     0.0908
_refine_ls_goodness_of_fit_ref     1.023
_refine_ls_restrained_S_all     1.022
_refine_ls_number_reflns     3470
_refine_ls_number_parameters     275
_refine_ls_number_restraints     6
_refine_ls_hydrogen_treatment     mixed
_refine_ls_weighting_scheme     calc
_refine_ls_weighting_details
         'calc w=1/[\s^2^(Fo^2^)+(0.0276P)^2^+0.6024P] where P=(Fo^2^+2Fc^2^)/3'
_atom_sites_solution_hydrogens     geom
_atom_sites_solution_primary     direct
_atom_sites_solution_secondary     difmap
_refine_ls_shift/su_max     0.001
_refine_ls_shift/su_mean     0.000
_refine_diff_density_max     0.262
_refine_diff_density_min     -0.287
_refine_ls_extinction_method     none
_refine_ls_extinction_coef     ?
loop_
    _atom_type_symbol
    _atom_type_description
    _atom_type_scat_dispersion_real
    _atom_type_scat_dispersion_imag
    _atom_type_scat_source
    'C' 'C' 0.0033 0.0016
                         'International Tables Vol C Tables 4.2.6.8 and 6.1.1.4'
    'H' 'H' 0.0000 0.0000
                         'International Tables Vol C Tables 4.2.6.8 and 6.1.1.4'
    'N' 'N' 0.0061 0.0033
                         'International Tables Vol C Tables 4.2.6.8 and 6.1.1.4'
    'O' 'O' 0.0106 0.0060
                         'International Tables Vol C Tables 4.2.6.8 and 6.1.1.4'
    'Mn' 'Mn' 0.3368 0.7283
                         'International Tables Vol C Tables 4.2.6.8 and 6.1.1.4'
_computing_data_collection     'APEX2 (Bruker, 2005)'
_computing_cell_refinement     'SAINT (Bruker, 2005)'
_computing_data_reduction     'SAINT (Bruker, 2005)'
_computing_structure_solution     'SHELXS97 (Sheldrick, 2008)'
_computing_structure_refinement     'SHELXL97 (Sheldrick, 2008)'
_computing_molecular_graphics
;
ORTEPIII (Burnett & Johnson, 1996), ORTEP-3 for Windows (Farrugia,
1997) and
PLATON (Spek, 2009)
;
_computing_publication_material     'SHELXL97 (Sheldrick, 2008)'
loop_
    _atom_site_type_symbol
    _atom_site_label
    _atom_site_fract_x
    _atom_site_fract_y
    _atom_site_fract_z
    _atom_site_U_iso_or_equiv
    _atom_site_adp_type
    _atom_site_calc_flag
    _atom_site_refinement_flags
    _atom_site_occupancy
    _atom_site_disorder_assembly
    _atom_site_disorder_group
    Mn Mn1 0.86083(5) 0.64881(3) 0.57766(4) 0.03184(15) Uani d . 1 . .
    O O1 0.7990(3) 0.77011(13) 0.48474(19) 0.0610(8) Uani d . 1 . .
    O O2 0.9562(3) 0.76311(12) 0.63126(18) 0.0498(7) Uani d . 1 . .
    O O3 1.0696(2) 1.00516(13) 0.85451(17) 0.0443(6) Uani d . 1 . .
    O O4 1.0246(3) 1.11522(13) 0.77017(18) 0.0507(7) Uani d . 1 . .
    O O5 0.6696(3) 1.04731(14) 0.43566(19) 0.0708(9) Uani d . 1 . .
    N N1 0.6456(3) 0.66681(15) 0.6502(2) 0.0391(7) Uani d . 1 . .
    N N2 0.6681(3) 0.60012(15) 0.4629(2) 0.0337(6) Uani d . 1 . .
    C C1 0.8656(4) 0.88801(18) 0.5761(3) 0.0330(8) Uani d . 1 . .
    C C2 0.9443(3) 0.92408(18) 0.6647(2) 0.0332(8) Uani d . 1 . .
    H H2 1.0049 0.8952 0.7155 0.040 Uiso calc R 1 . .
    C C3 0.9327(3) 1.00281(18) 0.6774(2) 0.0310(7) Uani d . 1 . .
    C C4 0.8419(4) 1.04587(19) 0.6018(3) 0.0418(9) Uani d . 1 . .
    H H4 0.8343 1.0989 0.6102 0.050 Uiso calc R 1 . .
    C C5 0.7631(4) 1.0102(2) 0.5143(3) 0.0453(9) Uani d . 1 . .
    C C6 0.7755(4) 0.93092(18) 0.5017(3) 0.0417(9) Uani d . 1 . .
    H H6 0.7225 0.9068 0.4425 0.050 Uiso calc R 1 . .
    C C7 0.8744(4) 0.80229(19) 0.5621(3) 0.0402(9) Uani d . 1 . .
    C C8 1.0148(3) 1.0427(2) 0.7738(3) 0.0348(8) Uani d . 1 . .
    C C9 0.6513(6) 1.1283(2) 0.4467(3) 0.0872(17) Uani d . 1 . .
    H H9A 0.6116 1.1389 0.5127 0.131 Uiso calc R 1 . .
    H H9B 0.5824 1.1473 0.3878 0.131 Uiso calc R 1 . .
    H H9C 0.7475 1.1532 0.4471 0.131 Uiso calc R 1 . .
    C C10 0.6399(4) 0.7003(2) 0.7453(3) 0.0499(10) Uani d . 1 . .
    H H10 0.7309 0.7132 0.7860 0.060 Uiso calc R 1 . .
    C C11 0.5089(4) 0.7168(2) 0.7862(3) 0.0554(10) Uani d . 1 . .
    H H11 0.5107 0.7407 0.8526 0.067 Uiso calc R 1 . .
    C C12 0.3748(4) 0.6973(2) 0.7273(3) 0.0607(11) Uani d . 1 . .
    H H12 0.2835 0.7073 0.7533 0.073 Uiso calc R 1 . .
    C C13 0.3765(4) 0.6624(2) 0.6285(3) 0.0527(10) Uani d . 1 . .
    H H13 0.2862 0.6492 0.5872 0.063 Uiso calc R 1 . .
    C C14 0.5131(3) 0.64735(19) 0.5918(2) 0.0348(8) Uani d . 1 . .
    C C15 0.5263(3) 0.60952(18) 0.4878(2) 0.0317(8) Uani d . 1 . .
    C C16 0.4026(4) 0.5843(2) 0.4195(3) 0.0468(9) Uani d . 1 . .
    H H16 0.3056 0.5903 0.4383 0.056 Uiso calc R 1 . .
    C C17 0.4231(4) 0.5504(2) 0.3238(3) 0.0532(10) Uani d . 1 . .
    H H17 0.3403 0.5339 0.2769 0.064 Uiso calc R 1 . .
    C C18 0.5661(4) 0.5414(2) 0.2983(3) 0.0523(10) Uani d . 1 . .
    H H18 0.5829 0.5187 0.2338 0.063 Uiso calc R 1 . .
    C C19 0.6858(4) 0.5666(2) 0.3703(3) 0.0457(9) Uani d . 1 . .
    H H19 0.7836 0.5598 0.3531 0.055 Uiso calc R 1 . .
    O O6 1.0261(3) 0.62274(13) 0.47247(18) 0.0421(6) Uani d D 1 . .
    H H1W 1.037(4) 0.6603(12) 0.432(2) 0.063 Uiso d D 1 . .
    H H2W 1.033(4) 0.5804(11) 0.440(2) 0.063 Uiso d D 1 . .
    O O7 0.0671(3) 0.74055(16) 0.3430(2) 0.0584(7) Uani d D 1 . .
    H H3W 0.041(4) 0.734(2) 0.2772(16) 0.088 Uiso d D 1 . .
    H H4W 0.016(4) 0.7774(18) 0.364(3) 0.088 Uiso d D 1 . .
loop_
    _atom_site_aniso_label
    _atom_site_aniso_U_11
    _atom_site_aniso_U_22
    _atom_site_aniso_U_33
    _atom_site_aniso_U_12
    _atom_site_aniso_U_13
    _atom_site_aniso_U_23
    Mn1 0.0319(3) 0.0319(3) 0.0307(3) -0.0004(2) 0.0002(2) -0.0032(2)
    O1 0.098(2) 0.0369(15) 0.0428(15) -0.0028(14) -0.0116(15) -0.0114(13)
    O2 0.0714(17) 0.0300(14) 0.0447(15) 0.0034(12) -0.0057(13) 0.0006(12)
    O3 0.0495(15) 0.0450(15) 0.0357(14) -0.0025(12) -0.0049(11) 0.0000(12)
    O4 0.0683(17) 0.0278(14) 0.0521(16) -0.0073(12) -0.0081(13) -0.0043(12)
    O5 0.107(2) 0.0441(16) 0.0505(16) 0.0136(16) -0.0334(16) 0.0026(14)
    N1 0.0396(16) 0.0476(18) 0.0297(16) 0.0028(14) 0.0037(13) -0.0038(14)
    N2 0.0332(15) 0.0381(17) 0.0299(15) -0.0007(13) 0.0046(12) -0.0070(13)
    C1 0.047(2) 0.0278(17) 0.0244(17) -0.0025(16) 0.0053(15) -0.0002(15)
    C2 0.0362(19) 0.033(2) 0.0303(19) -0.0003(15) 0.0046(15) 0.0053(15)
    C3 0.0375(18) 0.0296(19) 0.0264(18) -0.0064(15) 0.0063(14) -0.0025(15)
    C4 0.058(2) 0.0267(18) 0.039(2) 0.0013(17) -0.0033(18) -0.0013(16)
    C5 0.062(2) 0.039(2) 0.032(2) 0.0034(18) -0.0067(18) 0.0023(17)
    C6 0.060(2) 0.030(2) 0.032(2) -0.0023(17) -0.0035(18) -0.0043(16)
    C7 0.056(2) 0.033(2) 0.033(2) -0.0039(18) 0.0117(18) -0.0007(17)
    C8 0.0336(19) 0.036(2) 0.036(2) -0.0019(16) 0.0068(16) -0.0061(17)
    C9 0.140(5) 0.044(3) 0.065(3) 0.029(3) -0.036(3) 0.000(2)
    C10 0.050(2) 0.066(3) 0.034(2) -0.001(2) 0.0065(18) -0.0099(19)
    C11 0.065(3) 0.066(3) 0.037(2) 0.013(2) 0.017(2) -0.006(2)
    C12 0.050(2) 0.079(3) 0.058(3) 0.015(2) 0.024(2) 0.000(2)
    C13 0.037(2) 0.071(3) 0.050(2) 0.006(2) 0.0069(17) -0.004(2)
    C14 0.0328(17) 0.0364(19) 0.0352(19) 0.0041(16) 0.0035(15) 0.0046(17)
    C15 0.0284(18) 0.0344(19) 0.0323(19) 0.0017(14) 0.0035(14) 0.0018(15)
    C16 0.0317(19) 0.067(3) 0.041(2) -0.0044(18) 0.0006(16) -0.007(2)
    C17 0.047(2) 0.069(3) 0.041(2) -0.015(2) -0.0054(18) -0.011(2)
    C18 0.050(2) 0.068(3) 0.038(2) -0.006(2) 0.0030(19) -0.016(2)
    C19 0.038(2) 0.060(3) 0.040(2) 0.0013(18) 0.0044(17) -0.0136(19)
    O6 0.0435(14) 0.0394(14) 0.0444(16) -0.0025(13) 0.0090(12) -0.0006(12)
    O7 0.0654(19) 0.0565(19) 0.0529(17) 0.0004(14) 0.0060(15) 0.0046(15)
_geom_special_details
;
 All esds (except the esd in the dihedral angle between two l.s. planes)
 are estimated using the full covariance matrix.  The cell esds are taken
 into account individually in the estimation of esds in distances, angles
 and torsion angles; correlations between esds in cell parameters are only
 used when they are defined by crystal symmetry.  An approximate (isotropic)
 treatment of cell esds is used for estimating esds involving l.s. planes.
;
loop_
    _geom_bond_atom_site_label_1
    _geom_bond_atom_site_label_2
    _geom_bond_site_symmetry_2
    _geom_bond_distance
    _geom_bond_publ_flag
    Mn1 O4 2_746 2.135(2) ?
    Mn1 O6 . 2.147(2) ?
    Mn1 O2 . 2.230(2) ?
    Mn1 N1 . 2.246(3) ?
    Mn1 N2 . 2.264(2) ?
    Mn1 O1 . 2.439(2) ?
    O1 C7 . 1.244(4) ?
    O2 C7 . 1.261(4) ?
    O3 C8 . 1.254(4) ?
    O4 C8 . 1.263(4) ?
    O4 Mn1 2_756 2.135(2) ?
    O5 C5 . 1.372(4) ?
    O5 C9 . 1.424(4) ?
    N1 C10 . 1.337(4) ?
    N1 C14 . 1.353(4) ?
    N2 C19 . 1.330(4) ?
    N2 C15 . 1.349(4) ?
    C1 C6 . 1.375(4) ?
    C1 C2 . 1.389(4) ?
    C1 C7 . 1.502(4) ?
    C2 C3 . 1.382(4) ?
    C2 H2 . 0.9300 ?
    C3 C4 . 1.388(4) ?
    C3 C8 . 1.504(4) ?
    C4 C5 . 1.376(4) ?
    C4 H4 . 0.9300 ?
    C5 C6 . 1.392(4) ?
    C6 H6 . 0.9300 ?
    C9 H9A . 0.9600 ?
    C9 H9B . 0.9600 ?
    C9 H9C . 0.9600 ?
    C10 C11 . 1.364(5) ?
    C10 H10 . 0.9300 ?
    C11 C12 . 1.368(5) ?
    C11 H11 . 0.9300 ?
    C12 C13 . 1.384(5) ?
    C12 H12 . 0.9300 ?
    C13 C14 . 1.379(4) ?
    C13 H13 . 0.9300 ?
    C14 C15 . 1.482(4) ?
    C15 C16 . 1.381(4) ?
    C16 C17 . 1.373(5) ?
    C16 H16 . 0.9300 ?
    C17 C18 . 1.361(5) ?
    C17 H17 . 0.9300 ?
    C18 C19 . 1.381(4) ?
    C18 H18 . 0.9300 ?
    C19 H19 . 0.9300 ?
    O6 H1W . 0.837(17) ?
    O6 H2W . 0.846(17) ?
    O7 H3W . 0.839(18) ?
    O7 H4W . 0.847(18) ?
loop_
    _geom_angle_atom_site_label_1
    _geom_angle_atom_site_label_2
    _geom_angle_atom_site_label_3
    _geom_angle_site_symmetry_1
    _geom_angle_site_symmetry_3
    _geom_angle
    _geom_angle_publ_flag
    O4 Mn1 O6 2_746 . 101.98(9) ?
    O4 Mn1 O2 2_746 . 81.42(9) ?
    O6 Mn1 O2 . . 96.29(9) ?
    O4 Mn1 N1 2_746 . 90.59(9) ?
    O6 Mn1 N1 . . 164.94(9) ?
    O2 Mn1 N1 . . 93.75(9) ?
    O4 Mn1 N2 2_746 . 135.16(10) ?
    O6 Mn1 N2 . . 92.96(9) ?
    O2 Mn1 N2 . . 139.02(9) ?
    N1 Mn1 N2 . . 72.15(9) ?
    O4 Mn1 O1 2_746 . 136.04(9) ?
    O6 Mn1 O1 . . 91.03(9) ?
    O2 Mn1 O1 . . 55.30(8) ?
    N1 Mn1 O1 . . 85.48(9) ?
    N2 Mn1 O1 . . 84.78(9) ?
    C7 O1 Mn1 . . 86.9(2) ?
    C7 O2 Mn1 . . 96.11(19) ?
    C8 O4 Mn1 . 2_756 105.5(2) ?
    C5 O5 C9 . . 117.4(3) ?
    C10 N1 C14 . . 117.8(3) ?
    C10 N1 Mn1 . . 123.6(2) ?
    C14 N1 Mn1 . . 118.4(2) ?
    C19 N2 C15 . . 118.3(3) ?
    C19 N2 Mn1 . . 124.0(2) ?
    C15 N2 Mn1 . . 117.7(2) ?
    C6 C1 C2 . . 119.7(3) ?
    C6 C1 C7 . . 119.5(3) ?
    C2 C1 C7 . . 120.8(3) ?
    C3 C2 C1 . . 120.1(3) ?
    C3 C2 H2 . . 119.9 ?
    C1 C2 H2 . . 119.9 ?
    C2 C3 C4 . . 119.9(3) ?
    C2 C3 C8 . . 120.9(3) ?
    C4 C3 C8 . . 119.1(3) ?
    C5 C4 C3 . . 120.1(3) ?
    C5 C4 H4 . . 120.0 ?
    C3 C4 H4 . . 120.0 ?
    O5 C5 C4 . . 124.6(3) ?
    O5 C5 C6 . . 115.6(3) ?
    C4 C5 C6 . . 119.8(3) ?
    C1 C6 C5 . . 120.4(3) ?
    C1 C6 H6 . . 119.8 ?
    C5 C6 H6 . . 119.8 ?
    O1 C7 O2 . . 120.4(3) ?
    O1 C7 C1 . . 120.4(3) ?
    O2 C7 C1 . . 119.2(3) ?
    O3 C8 O4 . . 121.7(3) ?
    O3 C8 C3 . . 120.9(3) ?
    O4 C8 C3 . . 117.4(3) ?
    O5 C9 H9A . . 109.5 ?
    O5 C9 H9B . . 109.5 ?
    H9A C9 H9B . . 109.5 ?
    O5 C9 H9C . . 109.5 ?
    H9A C9 H9C . . 109.5 ?
    H9B C9 H9C . . 109.5 ?
    N1 C10 C11 . . 124.0(3) ?
    N1 C10 H10 . . 118.0 ?
    C11 C10 H10 . . 118.0 ?
    C10 C11 C12 . . 118.3(3) ?
    C10 C11 H11 . . 120.9 ?
    C12 C11 H11 . . 120.9 ?
    C11 C12 C13 . . 119.2(4) ?
    C11 C12 H12 . . 120.4 ?
    C13 C12 H12 . . 120.4 ?
    C14 C13 C12 . . 119.5(3) ?
    C14 C13 H13 . . 120.2 ?
    C12 C13 H13 . . 120.2 ?
    N1 C14 C13 . . 121.1(3) ?
    N1 C14 C15 . . 115.5(3) ?
    C13 C14 C15 . . 123.4(3) ?
    N2 C15 C16 . . 121.0(3) ?
    N2 C15 C14 . . 116.0(3) ?
    C16 C15 C14 . . 123.0(3) ?
    C17 C16 C15 . . 119.9(3) ?
    C17 C16 H16 . . 120.0 ?
    C15 C16 H16 . . 120.0 ?
    C18 C17 C16 . . 119.2(3) ?
    C18 C17 H17 . . 120.4 ?
    C16 C17 H17 . . 120.4 ?
    C17 C18 C19 . . 118.5(3) ?
    C17 C18 H18 . . 120.7 ?
    C19 C18 H18 . . 120.7 ?
    N2 C19 C18 . . 123.2(3) ?
    N2 C19 H19 . . 118.4 ?
    C18 C19 H19 . . 118.4 ?
    Mn1 O6 H1W . . 110(2) ?
    Mn1 O6 H2W . . 125(2) ?
    H1W O6 H2W . . 112(3) ?
    H3W O7 H4W . . 108(3) ?
loop_
    _geom_torsion_atom_site_label_1
    _geom_torsion_atom_site_label_2
    _geom_torsion_atom_site_label_3
    _geom_torsion_atom_site_label_4
    _geom_torsion_site_symmetry_1
    _geom_torsion_site_symmetry_2
    _geom_torsion_site_symmetry_3
    _geom_torsion_site_symmetry_4
    _geom_torsion
    _geom_torsion_publ_flag
    O4 Mn1 O1 C7 2_746 . . . 5.0(3) ?
    O6 Mn1 O1 C7 . . . . -103.5(2) ?
    O2 Mn1 O1 C7 . . . . -6.56(19) ?
    N1 Mn1 O1 C7 . . . . 91.2(2) ?
    N2 Mn1 O1 C7 . . . . 163.6(2) ?
    O4 Mn1 O2 C7 2_746 . . . -165.4(2) ?
    O6 Mn1 O2 C7 . . . . 93.4(2) ?
    N1 Mn1 O2 C7 . . . . -75.4(2) ?
    N2 Mn1 O2 C7 . . . . -8.5(3) ?
    O1 Mn1 O2 C7 . . . . 6.50(19) ?
    O4 Mn1 N1 C10 2_746 . . . 41.7(3) ?
    O6 Mn1 N1 C10 . . . . -171.5(3) ?
    O2 Mn1 N1 C10 . . . . -39.8(3) ?
    N2 Mn1 N1 C10 . . . . 179.6(3) ?
    O1 Mn1 N1 C10 . . . . -94.5(3) ?
    O4 Mn1 N1 C14 2_746 . . . -142.8(2) ?
    O6 Mn1 N1 C14 . . . . 4.0(5) ?
    O2 Mn1 N1 C14 . . . . 135.8(2) ?
    N2 Mn1 N1 C14 . . . . -4.9(2) ?
    O1 Mn1 N1 C14 . . . . 81.0(2) ?
    O4 Mn1 N2 C19 2_746 . . . -107.3(3) ?
    O6 Mn1 N2 C19 . . . . 3.0(3) ?
    O2 Mn1 N2 C19 . . . . 106.1(3) ?
    N1 Mn1 N2 C19 . . . . -179.3(3) ?
    O1 Mn1 N2 C19 . . . . 93.7(3) ?
    O4 Mn1 N2 C15 2_746 . . . 76.3(3) ?
    O6 Mn1 N2 C15 . . . . -173.4(2) ?
    O2 Mn1 N2 C15 . . . . -70.3(3) ?
    N1 Mn1 N2 C15 . . . . 4.3(2) ?
    O1 Mn1 N2 C15 . . . . -82.6(2) ?
    C6 C1 C2 C3 . . . . -0.4(5) ?
    C7 C1 C2 C3 . . . . -178.7(3) ?
    C1 C2 C3 C4 . . . . 0.2(5) ?
    C1 C2 C3 C8 . . . . 178.9(3) ?
    C2 C3 C4 C5 . . . . 0.2(5) ?
    C8 C3 C4 C5 . . . . -178.5(3) ?
    C9 O5 C5 C4 . . . . -1.1(6) ?
    C9 O5 C5 C6 . . . . 178.7(4) ?
    C3 C4 C5 O5 . . . . 179.5(3) ?
    C3 C4 C5 C6 . . . . -0.4(5) ?
    C2 C1 C6 C5 . . . . 0.2(5) ?
    C7 C1 C6 C5 . . . . 178.6(3) ?
    O5 C5 C6 C1 . . . . -179.7(3) ?
    C4 C5 C6 C1 . . . . 0.2(5) ?
    Mn1 O1 C7 O2 . . . . 11.1(3) ?
    Mn1 O1 C7 C1 . . . . -167.1(3) ?
    Mn1 O2 C7 O1 . . . . -12.2(4) ?
    Mn1 O2 C7 C1 . . . . 166.0(3) ?
    C6 C1 C7 O1 . . . . -1.1(5) ?
    C2 C1 C7 O1 . . . . 177.2(3) ?
    C6 C1 C7 O2 . . . . -179.3(3) ?
    C2 C1 C7 O2 . . . . -1.0(5) ?
    Mn1 O4 C8 O3 2_756 . . . -1.6(4) ?
    Mn1 O4 C8 C3 2_756 . . . 177.8(2) ?
    C2 C3 C8 O3 . . . . -14.7(5) ?
    C4 C3 C8 O3 . . . . 164.0(3) ?
    C2 C3 C8 O4 . . . . 166.0(3) ?
    C4 C3 C8 O4 . . . . -15.4(4) ?
    C14 N1 C10 C11 . . . . -0.8(5) ?
    Mn1 N1 C10 C11 . . . . 174.8(3) ?
    N1 C10 C11 C12 . . . . 0.7(6) ?
    C10 C11 C12 C13 . . . . -0.6(6) ?
    C11 C12 C13 C14 . . . . 0.6(6) ?
    C10 N1 C14 C13 . . . . 0.8(5) ?
    Mn1 N1 C14 C13 . . . . -175.0(3) ?
    C10 N1 C14 C15 . . . . -179.2(3) ?
    Mn1 N1 C14 C15 . . . . 5.0(4) ?
    C12 C13 C14 N1 . . . . -0.7(5) ?
    C12 C13 C14 C15 . . . . 179.3(3) ?
    C19 N2 C15 C16 . . . . 0.6(5) ?
    Mn1 N2 C15 C16 . . . . 177.2(2) ?
    C19 N2 C15 C14 . . . . -179.9(3) ?
    Mn1 N2 C15 C14 . . . . -3.3(4) ?
    N1 C14 C15 N2 . . . . -1.0(4) ?
    C13 C14 C15 N2 . . . . 178.9(3) ?
    N1 C14 C15 C16 . . . . 178.4(3) ?
    C13 C14 C15 C16 . . . . -1.6(5) ?
    N2 C15 C16 C17 . . . . -1.2(5) ?
    C14 C15 C16 C17 . . . . 179.3(3) ?
    C15 C16 C17 C18 . . . . 0.8(6) ?
    C16 C17 C18 C19 . . . . 0.1(6) ?
    C15 N2 C19 C18 . . . . 0.4(5) ?
    Mn1 N2 C19 C18 . . . . -176.0(3) ?
    C17 C18 C19 N2 . . . . -0.8(6) ?
loop_
    _geom_hbond_atom_site_label_D
    _geom_hbond_atom_site_label_H
    _geom_hbond_atom_site_label_A
    _geom_hbond_site_symmetry_A
    _geom_hbond_distance_DH
    _geom_hbond_distance_HA
    _geom_hbond_distance_DA
    _geom_hbond_angle_DHA
    O6 H1W O7 1_655 0.837(17) 1.832(18) 2.668(4) 178(4)
    O6 H2W O3 4_575 0.846(17) 1.888(19) 2.726(3) 171(3)
    O7 H3W O2 4_475 0.839(18) 1.90(2) 2.724(3) 169(4)
data_global
_journal_date_recd_electronic     2009-08-30
_journal_date_accepted     2009-09-02
_journal_name_full     'Acta Crystallographica, Section E'
_journal_year     2009
_journal_volume     65
_journal_issue     10
_journal_page_first     m1173
_journal_page_last     m1173
_journal_paper_category     QM
_journal_coeditor_code     BG2299
_publ_contact_author_name     'Su-Mei Shen'
_publ_contact_author_address
;
Department of Applied Engineering,
Zhejiang Economic and Trade Polytechnic,
310018 Hangzhou,
P.R. China
;
_publ_contact_author_email     'zjssm01@126.com'
_publ_contact_author_fax     '86 571-8516662'
_publ_contact_author_phone     '86 571-8516662'
_publ_section_title
;\
<i>catena</i>-Poly[[[aqua(2,2'-bipyridine)manganese(II)]-\m-5-\
methoxyisophthalato-\k^3^<i>O</i>,<i>O</i>':<i>O</i>''] monohydrate]
;
loop_
    _publ_author_name
    _publ_author_address
    'Su-Mei Shen'
;
Department of Applied Engineering,
Zhejiang Economic and Trade Polytechnic,
310018 Hangzhou,
People's Republic of China
;
