# Supplementary material for: catena-Poly[[[aqua­(2,2′-bipyridine)manganese(II)]-μ-5-methoxy­iso­phthalato-κ3 O,O′:O′′] monohydrate]
Source: Acta Crystallogr Sect E Struct Rep Online. 2009 Sep 5;65(Pt 10):m1173. doi: 10.1107/S1600536809035466 (PMC2970467; doi:10.1107/S1600536809035466)
Supplement: Supplementary file 2 [file e-65-m1173-Isup2.hkl]

# 
# h,k,l, Fc-squared, Fo-squared, sigma(Fo-squared) and status flag 
# 
data_I
_shelx_title ' A in P2(1)/c' 
_shelx_refln_list_code          4 
_shelx_F_calc_maximum      343.63 
_exptl_crystal_F_000       908.00 
_reflns_d_resolution_high  0.8346 
 
loop_ 
 _symmetry_equiv_pos_as_xyz 
 'x, y, z' 
 '-x, y+1/2, -z+1/2' 
 '-x, -y, -z' 
 'x, -y-1/2, z-1/2' 
 
_cell_length_a     8.9067 
_cell_length_b    17.3668 
_cell_length_c    12.5804 
_cell_angle_alpha  90.000 
_cell_angle_beta   97.176 
_cell_angle_gamma  90.000 
 
_shelx_F_squared_multiplier     1.000 
 
loop_ 
 _refln_index_h 
 _refln_index_k 
 _refln_index_l 
 _refln_F_squared_calc 
 _refln_F_squared_meas 
 _refln_F_squared_sigma 
 _refln_observed_status 
   2   0   0    10370.62    10013.97    132.84 o 
   3   0   0     2145.74     2154.54     53.91 o 
   4   0   0     3976.57     4034.29     86.91 o 
   5   0   0       22.02       17.91     29.19 o 
   6   0   0     1962.02     1932.14     52.96 o 
   7   0   0       50.56       55.21     26.19 o 
   8   0   0      522.13      558.38     53.59 o 
   9   0   0       29.14       27.67     30.80 o 
  10   0   0      414.53      484.54    110.58 o 
   1   1   0    11757.74    11549.12    114.79 o 
   2   1   0    12102.43    11536.23    118.00 o 
   3   1   0      260.08      243.81     15.30 o 
   4   1   0      614.43      598.82     24.27 o 
   5   1   0     1819.98     1802.19     53.57 o 
   6   1   0     1766.15     1790.84     50.02 o 
   7   1   0      253.36      266.89     27.62 o 
   8   1   0        0.83       -7.22     18.46 o 
   9   1   0      856.72      902.21     49.26 o 
  10   1   0      169.92      127.73     29.14 o 
   1   2   0        9.12       12.37      5.34 o 
   2   2   0      107.86       82.34      9.56 o 
   3   2   0     1400.62     1391.75     30.38 o 
   4   2   0      714.55      678.58     25.14 o 
   5   2   0       49.24       49.86     13.04 o 
   6   2   0      544.84      525.93     30.69 o 
   7   2   0       45.75       19.02     18.58 o 
   8   2   0      640.14      638.14     67.27 o 
   9   2   0       44.88        2.80     22.18 o 
  10   2   0       10.14       11.83     24.65 o 
   1   3   0       66.07       62.57      7.70 o 
   2   3   0     2183.16     2139.50     33.99 o 
   3   3   0      248.79      248.82     24.62 o 
   4   3   0      718.19      742.94     26.24 o 
   5   3   0       15.19       29.63     12.88 o 
   6   3   0      527.48      595.92     31.93 o 
   7   3   0      102.12       70.34     19.53 o 
   8   3   0       46.24       67.86     21.13 o 
   9   3   0       98.92      104.69     26.04 o 
  10   3   0       15.50       35.00     25.41 o 
   0   4   0     3012.22     2838.50     50.48 o 
   1   4   0      913.50     1037.25     21.58 o 
   2   4   0       33.45        8.72     12.46 o 
   3   4   0      271.45      266.32     16.17 o 
   4   4   0     2323.32     2189.52     50.97 o 
   5   4   0       65.36       72.13     24.24 o 
   6   4   0     3423.93     3378.75     67.40 o 
   7   4   0     1742.82     1796.00     56.81 o 
   8   4   0     1299.51     1316.88     59.97 o 
   9   4   0       20.55       32.56     21.56 o 
  10   4   0       67.53      109.31     32.31 o 
   1   5   0     2314.17     2263.54     35.08 o 
   2   5   0     4066.42     3798.81     51.35 o 
   3   5   0     2357.97     2236.24     41.47 o 
   4   5   0      693.17      740.91     27.42 o 
   5   5   0     5034.25     4811.50     76.84 o 
   6   5   0     3073.18     3052.61     86.35 o 
   7   5   0      167.08      176.61     24.84 o 
   8   5   0      143.70      186.27     27.72 o 
   9   5   0      433.94      425.55     38.81 o 
  10   5   0       23.11       -3.53     26.80 o 
   0   6   0       11.88       -1.42     13.03 o 
   1   6   0        4.46        8.81      9.10 o 
   2   6   0      394.06      449.74     18.91 o 
   3   6   0     2045.31     1928.68     31.47 o 
   4   6   0     4193.56     4061.32     64.80 o 
   5   6   0      354.97      332.34     29.37 o 
   6   6   0       77.69       53.36     17.87 o 
   7   6   0      133.86      148.14     23.36 o 
   8   6   0      855.50     1017.25     48.15 o 
   9   6   0        8.42        1.91     28.96 o 
  10   6   0      167.59      166.34     37.94 o 
   1   7   0      611.59      710.05     22.79 o 
   2   7   0      232.35      234.54     16.13 o 
   3   7   0      390.62      409.86     17.29 o 
   4   7   0       16.62       36.68     13.12 o 
   5   7   0        3.91       35.26     17.15 o 
   6   7   0        4.47        4.06     14.98 o 
   7   7   0       93.01      110.47     22.29 o 
   8   7   0       55.42       88.85     24.76 o 
   9   7   0        2.74       11.30     25.91 o 
   0   8   0     3940.84     4144.73     81.08 o 
   1   8   0     9727.34     9866.16    105.12 o 
   2   8   0     3547.90     3484.87     54.77 o 
   3   8   0      185.34      247.45     25.97 o 
   4   8   0      484.47      593.81     46.10 o 
   5   8   0      207.21      246.46     23.13 o 
   6   8   0        3.37       -5.67     23.84 o 
   7   8   0        1.83       -9.15     20.64 o 
   8   8   0        5.12      -17.59     19.69 o 
   9   8   0       28.00       35.52     27.15 o 
   1   9   0        4.33        8.72     10.49 o 
   2   9   0     1556.78     1584.83     64.50 o 
   3   9   0      673.79      669.27     31.50 o 
   4   9   0     1493.31     1582.31     42.77 o 
   5   9   0      374.48      369.96     26.53 o 
   6   9   0      515.73      573.26     33.67 o 
   7   9   0       69.53       69.73     26.42 o 
   8   9   0      392.55      374.87     37.02 o 
   9   9   0      180.70      180.32     46.64 o 
   0  10   0     2906.04     2716.22     69.43 o 
   1  10   0      337.81      311.17     20.18 o 
   2  10   0      119.09      119.54     16.79 o 
   3  10   0     1480.96     1509.61     38.63 o 
   4  10   0      777.59      735.85     32.34 o 
   5  10   0        0.45       21.91     15.17 o 
   6  10   0      488.55      431.27     39.96 o 
   7  10   0     1071.83     1086.14     59.39 o 
   8  10   0      122.48      116.00     26.34 o 
   9  10   0        0.90      -14.74     28.54 o 
   1  11   0      861.12      865.83     30.76 o 
   2  11   0      821.12      824.18     31.33 o 
   3  11   0       53.30       25.68     15.29 o 
   4  11   0       44.89       67.78     17.15 o 
   5  11   0      220.88      199.17     35.91 o 
   6  11   0       18.75       44.14     24.64 o 
   7  11   0        1.10       32.82     25.31 o 
   8  11   0       49.15       36.50     26.04 o 
   0  12   0        3.00        0.29     18.50 o 
   1  12   0      287.06      289.71     22.28 o 
   2  12   0      132.73      166.85     19.77 o 
   3  12   0        9.46        1.81     14.54 o 
   4  12   0      139.05      134.03     26.65 o 
   5  12   0      133.39      172.80     28.97 o 
   6  12   0      441.32      449.25     58.53 o 
   7  12   0      342.25      303.21     50.85 o 
   8  12   0       71.70       42.94     31.89 o 
   1  13   0       24.21        1.51     15.97 o 
   2  13   0      667.58      694.77     42.09 o 
   3  13   0        4.15      -11.99     17.93 o 
   4  13   0      186.92      148.74     27.85 o 
   5  13   0        2.03       15.22     21.04 o 
   6  13   0       64.01       76.29     59.98 o 
   7  13   0      123.80      113.29     38.16 o 
   8  13   0        5.51       28.43     28.65 o 
   0  14   0      597.12      657.34     44.23 o 
   1  14   0      237.18      209.05     22.19 o 
   2  14   0      226.50      233.68     25.27 o 
   3  14   0     1045.31     1084.08     52.12 o 
   4  14   0      196.73      215.82     32.14 o 
   5  14   0      227.53      303.82     70.65 o 
   6  14   0       24.40       21.54     31.96 o 
   7  14   0        4.69       45.79     33.25 o 
   1  15   0      831.00      903.69     45.52 o 
   2  15   0      779.39      801.55     44.76 o 
   3  15   0      211.24      279.66     45.48 o 
   4  15   0       18.18       33.29     26.27 o 
   5  15   0      508.13      498.99     77.61 o 
   6  15   0      173.42      168.99    104.68 o 
   7  15   0        5.47       -0.41     26.72 o 
   0  16   0        5.72       85.04     46.59 o 
   1  16   0      190.85      163.78     24.53 o 
   2  16   0       87.60       45.46     22.79 o 
   3  16   0      675.92      740.77     66.48 o 
   4  16   0      312.63      351.57     53.55 o 
   5  16   0       17.33      -10.96     88.70 o 
   6  16   0      204.95      206.54    100.67 o 
   1  17   0       18.70       29.82     30.24 o 
   2  17   0       10.39       36.00     21.62 o 
   3  17   0        7.92      -11.43     23.90 o 
   4  17   0        1.91        5.81     27.49 o 
   5  17   0        0.05       -2.84     25.80 o 
   6  17   0        3.88      -35.61     23.74 o 
   0  18   0      135.70      115.39     39.98 o 
   1  18   0        0.70      -34.48     27.45 o 
   2  18   0       21.14       65.46     55.67 o 
   3  18   0       77.41       98.02     34.36 o 
   4  18   0      114.57      130.45     41.34 o 
   5  18   0        8.48       22.98     31.50 o 
   1  19   0       30.11       60.76     38.10 o 
   2  19   0      182.35      248.95     53.48 o 
   3  19   0       71.69       79.17     44.34 o 
   4  19   0       13.06       14.56     27.61 o 
   0  20   0      666.77      774.82    107.22 o 
   1  20   0       57.20       60.94     41.48 o 
   2  20   0        0.34        7.33     39.08 o 
 -10   1   1       56.63       58.41     29.06 o 
  -9   1   1      124.51      125.54     30.47 o 
  -8   1   1        0.14       -0.89     17.53 o 
  -7   1   1      374.85      353.22     30.18 o 
  -6   1   1      357.96      370.25     32.01 o 
  -5   1   1       38.94       40.10     14.03 o 
  -4   1   1      945.29      864.51     30.16 o 
  -3   1   1      119.98      113.94     14.78 o 
  -2   1   1     7786.47     7405.17     74.43 o 
  -1   1   1     1207.59     1206.95     21.35 o 
   1   1   1      320.91      306.73     10.46 o 
   2   1   1     7138.40     6930.36     64.19 o 
   3   1   1      848.30      882.89     22.04 o 
   4   1   1      233.80      235.79     14.32 o 
   5   1   1      228.46      238.28     20.07 o 
   6   1   1      469.24      536.29     26.31 o 
   7   1   1      326.65      345.48     35.94 o 
   8   1   1      220.70      201.19     27.48 o 
   9   1   1       83.42       57.82     24.05 o 
  10   1   1       23.06       12.08     24.20 o 
 -10   2   1        5.04      -13.64     23.00 o 
  -9   2   1      253.70      276.20     32.70 o 
  -8   2   1      515.85      567.16     53.56 o 
  -7   2   1      301.98      296.22     28.42 o 
  -6   2   1      472.09      486.74     29.61 o 
  -5   2   1     3636.56     3518.17     62.40 o 
  -4   2   1      638.63      553.67     23.59 o 
  -3   2   1        8.85       16.58      9.80 o 
  -2   2   1        4.27        0.11      8.89 o 
  -1   2   1     7837.40     7440.82     82.22 o 
   0   2   1     3611.34     3603.67     45.80 o 
   1   2   1     2417.89     2299.81     32.18 o 
   2   2   1      323.08      376.57     13.82 o 
   3   2   1      574.46      536.08     21.04 o 
   4   2   1      112.80      114.84     10.60 o 
   5   2   1     4738.69     4814.17     67.22 o 
   6   2   1     6408.04     6213.29     83.78 o 
   7   2   1      132.18      118.65     22.48 o 
   8   2   1     1028.71     1039.95     48.34 o 
   9   2   1      525.08      453.69     39.04 o 
  10   2   1       94.07       62.97     34.49 o 
 -10   3   1      295.50      367.42     40.20 o 
  -9   3   1      218.26      212.88     32.48 o 
  -8   3   1      526.03      480.63     36.44 o 
  -7   3   1       49.42       27.76     19.80 o 
  -6   3   1     2415.95     2251.76     75.20 o 
  -5   3   1       88.52       82.64     17.86 o 
  -4   3   1      299.73      257.17     18.22 o 
  -3   3   1     1551.42     1475.47     32.13 o 
  -2   3   1     1239.23     1247.02     25.80 o 
  -1   3   1      678.77      726.88     16.65 o 
   0   3   1    16510.82    15870.48    137.51 o 
   1   3   1     3062.33     2819.38     39.81 o 
   2   3   1      277.70      263.40     18.39 o 
   3   3   1      143.63      149.99     21.64 o 
   4   3   1     1408.13     1279.88     33.51 o 
   5   3   1      725.39      682.63     26.50 o 
   6   3   1      285.29      290.74     23.77 o 
   7   3   1      495.54      523.63     38.27 o 
   8   3   1      801.34      837.12     50.30 o 
   9   3   1       67.97       72.35     24.53 o 
  10   3   1       97.49       76.54     27.36 o 
 -10   4   1        1.05       17.50     23.53 o 
  -9   4   1       35.75       25.32     21.40 o 
  -8   4   1      280.29      282.26     55.28 o 
  -7   4   1      373.42      391.42     34.58 o 
  -6   4   1        9.56       11.02     15.08 o 
  -5   4   1       59.22       41.79     15.51 o 
  -4   4   1     5279.63     5346.44     79.10 o 
  -3   4   1     1034.52     1064.27     27.68 o 
  -2   4   1      448.74      447.98     17.00 o 
  -1   4   1    16163.93    16479.89    128.37 o 
   0   4   1    19103.42    18791.56    143.11 o 
   1   4   1     9599.18     9732.74    112.82 o 
   2   4   1     1578.43     1581.02     29.78 o 
   3   4   1        7.48        5.34      8.59 o 
   4   4   1      318.93      338.44     26.02 o 
   5   4   1        0.91       -8.89     12.73 o 
   6   4   1      171.07      134.55     25.67 o 
   7   4   1       90.43       97.72     18.41 o 
   8   4   1       56.16       64.36     47.62 o 
   9   4   1      151.15      133.80     27.69 o 
  10   4   1      105.09      142.80     37.83 o 
 -10   5   1        3.07       -3.48     24.15 o 
  -9   5   1       17.27       19.39     21.90 o 
  -8   5   1       92.60       68.06     22.25 o 
  -7   5   1      102.67       67.60     19.72 o 
  -6   5   1       56.42       44.07     17.12 o 
  -5   5   1       56.03       67.30     15.33 o 
  -4   5   1     1286.23     1347.44     35.52 o 
  -3   5   1       49.65       65.31     14.53 o 
  -2   5   1      136.45      117.52     10.25 o 
  -1   5   1        1.72       -8.45      7.15 o 
   0   5   1     5029.46     5028.73     56.37 o 
   1   5   1      239.74      273.49     13.34 o 
   2   5   1       17.83        6.17     11.00 o 
   3   5   1      108.24      110.42     13.19 o 
   4   5   1       94.91      107.07     14.77 o 
   5   5   1       95.31      125.41     30.25 o 
   6   5   1      344.09      357.13     24.40 o 
   7   5   1       10.75        0.99     25.84 o 
   8   5   1      145.70      134.12     25.79 o 
   9   5   1       14.69       -1.76     26.12 o 
  10   5   1       12.26        0.63     28.81 o 
 -10   6   1        8.66      -23.81     33.92 o 
  -9   6   1      177.24      164.78     28.57 o 
  -8   6   1      154.00      135.37     27.45 o 
  -7   6   1      159.96      146.98     25.76 o 
  -6   6   1      843.60      933.19     52.16 o 
  -5   6   1      508.42      517.82     43.57 o 
  -4   6   1     1102.13     1019.58     31.93 o 
  -3   6   1      109.94      120.26     11.29 o 
  -2   6   1     1831.39     1751.01     30.04 o 
  -1   6   1     3424.77     3412.13     42.93 o 
   0   6   1      582.45      576.80     19.42 o 
   1   6   1      285.83      300.65     14.90 o 
   2   6   1      206.97      195.13     14.40 o 
   3   6   1      910.02      900.78     27.07 o 
   4   6   1      390.61      409.66     24.21 o 
   5   6   1      108.94       82.80     23.43 o 
   6   6   1      111.83      102.30     17.99 o 
   7   6   1      385.72      405.42     28.60 o 
   8   6   1       19.55      -32.54     21.69 o 
   9   6   1       67.49       44.40     39.43 o 
  10   6   1       34.30      -13.01     28.77 o 
 -10   7   1      291.11      327.97     86.05 o 
  -9   7   1      197.16      223.16     37.81 o 
  -8   7   1      177.15      151.08     28.45 o 
  -7   7   1       77.52       96.68     21.22 o 
  -6   7   1     1528.89     1435.67     45.83 o 
  -5   7   1       16.47      -19.62     15.74 o 
  -4   7   1     1009.03      983.56     32.45 o 
  -3   7   1     6225.78     6162.26     71.57 o 
  -2   7   1     1081.76     1027.61     29.01 o 
  -1   7   1     1675.74     1662.36     37.67 o 
   0   7   1    12031.98    12010.57    116.96 o 
   1   7   1    11443.78    11394.35    123.81 o 
   2   7   1     2952.82     2888.99     84.19 o 
   3   7   1     1582.15     1505.75     52.77 o 
   4   7   1      209.50      185.45     18.74 o 
   5   7   1      660.47      696.69     31.33 o 
   6   7   1      158.33      201.25     21.45 o 
   7   7   1      516.63      515.93     77.89 o 
   8   7   1      714.04      738.24     46.22 o 
   9   7   1       52.15       17.61     26.79 o 
  -9   8   1      173.96      170.66     45.30 o 
  -8   8   1      729.52      737.25     43.48 o 
  -7   8   1        0.79        4.07     16.89 o 
  -6   8   1       17.90       28.19     17.72 o 
  -5   8   1     1100.46     1059.86     37.46 o 
  -4   8   1     1939.77     1946.55     59.37 o 
  -3   8   1      638.72      690.57     23.19 o 
  -2   8   1     6215.43     6317.32     71.33 o 
  -1   8   1    20609.82    21031.20    172.53 o 
   0   8   1     2499.99     2573.59     43.10 o 
   1   8   1      824.76      833.01     35.85 o 
   2   8   1     4978.15     5071.10     68.66 o 
   3   8   1     1300.41     1223.52     33.05 o 
   4   8   1       67.85       58.20     20.61 o 
   5   8   1      339.32      384.84     26.64 o 
   6   8   1      732.09      791.00     54.39 o 
   7   8   1      145.64      101.02     29.73 o 
   8   8   1       43.60       53.87     24.11 o 
   9   8   1      390.76      380.06     47.15 o 
  -9   9   1       42.44       56.49     66.58 o 
  -8   9   1      131.65      141.07     93.71 o 
  -7   9   1      310.03      277.62     42.89 o 
  -6   9   1      124.80      118.25     21.46 o 
  -5   9   1      372.07      366.13     26.91 o 
  -4   9   1      456.49      501.16     27.42 o 
  -3   9   1     1340.74     1320.61     34.37 o 
  -2   9   1      426.23      420.84     19.44 o 
  -1   9   1        1.76       18.74      9.73 o 
   0   9   1     1146.99     1113.86     29.64 o 
   1   9   1      323.55      381.20     23.05 o 
   2   9   1      345.40      326.73     19.41 o 
   3   9   1     1087.69     1133.09     59.26 o 
   4   9   1     1238.01     1208.29     37.62 o 
   5   9   1      177.94      181.31     53.21 o 
   6   9   1       73.21       54.08     26.08 o 
   7   9   1       91.93      131.01     26.01 o 
   8   9   1      229.49      241.01     33.75 o 
   9   9   1       21.41       16.38     27.22 o 
  -9  10   1        9.61       -8.53     29.42 o 
  -8  10   1       22.10       29.66     32.66 o 
  -7  10   1       37.39       15.31     48.66 o 
  -6  10   1        0.92       -6.23     16.20 o 
  -5  10   1        2.38        7.56     15.53 o 
  -4  10   1       42.18       23.45     14.28 o 
  -3  10   1        4.14      -10.96     10.53 o 
  -2  10   1       28.32       22.89     11.70 o 
  -1  10   1      404.25      470.09     22.44 o 
   0  10   1      109.70      114.24     15.99 o 
   1  10   1       78.35       72.50     13.29 o 
   2  10   1      710.33      760.10     28.63 o 
   3  10   1       46.15       89.14     20.02 o 
   4  10   1      701.98      837.02     49.34 o 
   5  10   1        8.33       -0.81     19.42 o 
   6  10   1       16.31       -4.03     18.95 o 
   7  10   1      151.65      192.47     39.34 o 
   8  10   1        2.74        8.44     23.09 o 
   9  10   1        8.24        4.74     28.71 o 
  -9  11   1       46.24       21.22     31.90 o 
  -8  11   1       93.34       51.87     76.37 o 
  -7  11   1      252.02      291.01     47.25 o 
  -6  11   1       18.48       17.83     27.53 o 
  -5  11   1        9.87       28.82     16.73 o 
  -4  11   1       37.61       57.60     17.22 o 
  -3  11   1     1668.83     1686.52     50.09 o 
  -2  11   1        6.67       11.50     12.22 o 
  -1  11   1      187.12      196.69     17.85 o 
   0  11   1        4.41       -5.09     12.04 o 
   1  11   1     1988.07     2090.34     44.52 o 
   2  11   1      638.97      648.47     28.17 o 
   3  11   1      534.99      541.39     37.07 o 
   4  11   1        2.37        2.19     18.43 o 
   5  11   1      156.88      205.68     31.11 o 
   6  11   1       56.60       47.22     22.03 o 
   7  11   1      393.15      414.78     38.92 o 
   8  11   1      231.87      194.11     32.41 o 
  -8  12   1      930.66     1016.60     80.13 o 
  -7  12   1       45.67       20.73     44.11 o 
  -6  12   1      431.71      432.13     53.12 o 
  -5  12   1     2382.35     2270.00     89.39 o 
  -4  12   1      516.83      546.62     34.70 o 
  -3  12   1      431.39      522.25     36.67 o 
  -2  12   1      385.82      412.85     23.04 o 
  -1  12   1       48.79       43.37     14.03 o 
   0  12   1        3.02       24.27     13.74 o 
   1  12   1      424.80      508.71     32.11 o 
   2  12   1     1954.34     1936.64     66.36 o 
   3  12   1     3374.66     3383.13     82.59 o 
   4  12   1       44.80       44.49     22.53 o 
   5  12   1     1001.05     1085.09     55.63 o 
   6  12   1     2080.13     2186.86     74.59 o 
   7  12   1      393.61      346.75     36.93 o 
   8  12   1        9.33       -9.08     25.68 o 
  -8  13   1      250.50      236.91     49.38 o 
  -7  13   1      899.38      803.40     71.36 o 
  -6  13   1     1226.10     1321.81    124.85 o 
  -5  13   1        1.84      -33.71     29.43 o 
  -4  13   1      899.01      960.94     89.11 o 
  -3  13   1     1056.73     1093.28     39.80 o 
  -2  13   1      668.61      678.02     32.55 o 
  -1  13   1       26.86       12.22     12.89 o 
   0  13   1      721.94      727.60     29.17 o 
   1  13   1      502.07      539.99     36.06 o 
   2  13   1       45.34       55.84     20.87 o 
   3  13   1      416.66      451.38     37.99 o 
   4  13   1     5652.34     5554.37    119.77 o 
   5  13   1     1659.43     1826.56    121.06 o 
   6  13   1       62.25       53.06     23.58 o 
   7  13   1      128.18      125.40     33.03 o 
   8  13   1      222.39      139.57     36.24 o 
  -7  14   1        0.23       20.00     99.32 o 
  -6  14   1      167.69      121.09     37.02 o 
  -5  14   1      328.09      411.42     50.58 o 
  -4  14   1      219.21      202.15     72.72 o 
  -3  14   1       87.77       72.55     35.76 o 
  -2  14   1       72.85       53.68     15.78 o 
  -1  14   1       86.52       80.73     16.76 o 
   0  14   1       11.24       17.03     13.95 o 
   1  14   1      318.18      305.64     31.68 o 
   2  14   1     1030.67     1013.60     49.14 o 
   3  14   1      493.33      458.42     39.04 o 
   4  14   1       99.69      136.86     27.78 o 
   5  14   1        0.89       29.78     21.74 o 
   6  14   1      143.62      172.90     49.75 o 
   7  14   1       57.63       75.95     31.48 o 
  -7  15   1       83.70       66.95     39.96 o 
  -6  15   1       35.84       -0.47     41.11 o 
  -5  15   1       55.52      104.74     56.97 o 
  -4  15   1       83.43       -5.70     27.54 o 
  -3  15   1       27.17       19.85     36.92 o 
  -2  15   1       25.76       17.74     23.95 o 
  -1  15   1      238.16      256.40     22.30 o 
   0  15   1       23.87       38.47     18.43 o 
   1  15   1      160.06      181.47     26.06 o 
   2  15   1       20.43       18.61     18.81 o 
   3  15   1       41.96       53.79     33.08 o 
   4  15   1       21.85       50.73     22.53 o 
   5  15   1        0.04       10.43     21.37 o 
   6  15   1        0.08       -1.79     24.27 o 
   7  15   1       22.70       28.70     30.90 o 
  -6  16   1       69.20       75.37     34.92 o 
  -5  16   1      164.24      170.06     39.90 o 
  -4  16   1      187.05      280.75     50.78 o 
  -3  16   1       38.78       30.35     26.36 o 
  -2  16   1      664.35      562.04     49.31 o 
  -1  16   1       52.44       75.83     26.76 o 
   0  16   1      143.54      186.24     25.32 o 
   1  16   1      191.52      171.14     30.36 o 
   2  16   1      675.56      650.15     45.47 o 
   3  16   1      269.75      275.44     37.41 o 
   4  16   1       38.34       88.83     25.59 o 
   5  16   1       16.04       -4.22     28.70 o 
   6  16   1        7.87       83.76     32.96 o 
  -6  17   1      231.99      169.54     45.83 o 
  -5  17   1       40.98       93.10     46.24 o 
  -4  17   1      149.44      155.69     44.23 o 
  -3  17   1      617.57      566.01     52.74 o 
  -2  17   1      518.51      470.04     85.16 o 
  -1  17   1        5.05      -10.37     28.85 o 
   0  17   1      911.50      924.65     68.45 o 
   1  17   1      347.98      409.73     34.42 o 
   2  17   1        0.70        4.88     17.85 o 
   3  17   1      362.23      372.04     54.33 o 
   4  17   1      421.89      521.18     79.02 o 
   5  17   1      143.02      157.43     34.65 o 
  -5  18   1      127.41       41.98     36.22 o 
  -4  18   1       72.76       70.12     32.60 o 
  -3  18   1       33.59       18.87     54.97 o 
  -2  18   1      634.62      722.45    103.09 o 
  -1  18   1     1110.58     1127.16     77.31 o 
   0  18   1      370.00      320.68     52.33 o 
   1  18   1      111.74      119.57     32.23 o 
   2  18   1      328.47      361.72     51.69 o 
   3  18   1      202.85      176.95     63.47 o 
   4  18   1        0.04       17.25     25.03 o 
   5  18   1       60.26      -13.27     26.34 o 
  -4  19   1       33.97       61.69     64.17 o 
  -3  19   1       63.39      148.03     66.88 o 
  -2  19   1        4.15       72.19     54.49 o 
  -1  19   1        4.07       47.30     51.07 o 
   0  19   1      215.41      182.31     46.12 o 
   1  19   1       11.63       31.33     35.31 o 
   2  19   1       13.81       -7.96     52.84 o 
   3  19   1        0.19       -0.67     31.46 o 
   4  19   1        0.30       -8.24     27.33 o 
  -2  20   1       21.81       -0.12     48.71 o 
  -1  20   1        6.41      -59.92     41.87 o 
   0  20   1       63.59       94.49     41.08 o 
   1  20   1        6.68       55.79     59.92 o 
   2  20   1       90.85       63.58     63.93 o 
 -10   0   2      161.82      115.76     39.98 o 
  -9   0   2      233.06      226.95     43.76 o 
  -8   0   2      115.20      172.20     50.42 o 
  -7   0   2      482.80      606.69     66.41 o 
  -6   0   2     1180.22     1257.77    103.38 o 
  -5   0   2      525.07      684.65     57.80 o 
  -4   0   2     1562.99     1402.04     59.51 o 
  -3   0   2    57188.53    55541.47    922.50 o 
  -2   0   2   118080.81   115899.30   1898.19 o 
  -1   0   2     5838.35     6170.88    116.18 o 
   0   0   2     7659.25     7302.64     78.59 o 
   1   0   2    11963.73    11409.03    118.99 o 
   2   0   2     6426.53     6358.21     80.47 o 
   3   0   2     2777.17     2733.88     61.75 o 
   4   0   2      140.55      105.99     15.81 o 
   5   0   2      246.28      358.77     27.23 o 
   6   0   2      358.66      365.75     64.64 o 
   7   0   2      303.95      386.51     44.23 o 
   8   0   2     1834.67     1903.53     85.84 o 
   9   0   2      920.87      928.77    106.86 o 
  10   0   2        0.12       50.69     36.49 o 
 -10   1   2      127.05      157.14     31.42 o 
  -9   1   2       20.45       -9.33     18.97 o 
  -8   1   2      708.89      801.77     42.45 o 
  -7   1   2       44.25       50.14     22.54 o 
  -6   1   2       29.28       20.63     19.07 o 
  -5   1   2     1713.34     1698.29     42.64 o 
  -4   1   2    10108.01     9699.68    108.75 o 
  -3   1   2      354.55      334.37     17.76 o 
  -2   1   2     4760.38     4723.02     59.91 o 
  -1   1   2     8752.09     8905.70     82.47 o 
   0   1   2    11533.07    11410.39    117.74 o 
   1   1   2      485.48      532.65     14.55 o 
   2   1   2     5588.93     5344.70     50.08 o 
   3   1   2      326.68      273.50     12.80 o 
   4   1   2      348.26      362.75     16.00 o 
   5   1   2      357.13      347.16     18.90 o 
   6   1   2     2873.12     2871.02     54.39 o 
   7   1   2      535.80      559.68     50.94 o 
   8   1   2      803.87      903.26     45.90 o 
   9   1   2       81.77       94.50     26.12 o 
  10   1   2      240.06      249.35     35.46 o 
 -10   2   2       83.24       30.08     28.53 o 
  -9   2   2       34.64       18.43     21.70 o 
  -8   2   2       45.66       37.82     19.93 o 
  -7   2   2      198.54      215.62     25.86 o 
  -6   2   2      143.19      145.08     20.69 o 
  -5   2   2      798.91      847.03     42.60 o 
  -4   2   2      682.32      673.32     25.94 o 
  -3   2   2      693.30      637.18     26.88 o 
  -2   2   2     1737.36     1885.23     27.99 o 
  -1   2   2     3374.34     3358.44     47.06 o 
   0   2   2      193.88      182.30     22.70 o 
   1   2   2     7941.81     7689.43     79.33 o 
   2   2   2     1134.32     1102.94     26.60 o 
   3   2   2     1164.50     1237.28     23.46 o 
   4   2   2      299.90      291.33     16.87 o 
   5   2   2      114.87      129.29     13.55 o 
   6   2   2      387.33      408.19     30.95 o 
   7   2   2      819.75      854.01     40.58 o 
   8   2   2       87.52      119.19     27.35 o 
   9   2   2      107.25       91.54     25.61 o 
  10   2   2       66.81       71.89     32.92 o 
 -10   3   2       71.06       83.84     27.71 o 
  -9   3   2        1.48      -16.48     24.45 o 
  -8   3   2       30.38       43.69     20.98 o 
  -7   3   2      113.89      109.92     29.28 o 
  -6   3   2      765.31      789.95     35.79 o 
  -5   3   2     2271.18     2271.55     50.39 o 
  -4   3   2      600.15      526.20     40.64 o 
  -3   3   2     2635.69     2580.08     42.97 o 
  -2   3   2        0.35       -4.95      7.03 o 
  -1   3   2      832.80      801.46     19.64 o 
   0   3   2       38.51       32.53     18.22 o 
   1   3   2     4098.30     3994.40     52.54 o 
   2   3   2      699.16      680.14     29.10 o 
   3   3   2        2.19       -6.90      7.34 o 
   4   3   2      287.22      334.92     25.76 o 
   5   3   2        3.98        6.26     11.39 o 
   6   3   2     1323.88     1331.50     38.72 o 
   7   3   2        0.63       16.95     17.21 o 
   8   3   2      591.90      576.98     45.59 o 
   9   3   2       79.36      113.58     26.32 o 
  10   3   2       25.39      -28.30     26.35 o 
 -10   4   2      334.88      269.02     36.55 o 
  -9   4   2      592.24      553.74     41.21 o 
  -8   4   2       40.23       20.18     18.77 o 
  -7   4   2      329.27      381.87     30.83 o 
  -6   4   2     3162.17     3181.60     65.70 o 
  -5   4   2      734.94      684.00     29.92 o 
  -4   4   2      911.22      976.91     30.48 o 
  -3   4   2       41.83       61.42     12.23 o 
  -2   4   2     2075.22     2183.42     31.29 o 
  -1   4   2      623.95      627.59     21.21 o 
   0   4   2    16717.14    16172.12    147.31 o 
   1   4   2       11.33        7.58      9.54 o 
   2   4   2     5687.02     5560.85     59.02 o 
   3   4   2      403.07      421.21     21.03 o 
   4   4   2     7644.13     7651.75     97.21 o 
   5   4   2     6289.36     6051.17     79.24 o 
   6   4   2      488.24      502.28     27.40 o 
   7   4   2       21.86        2.80     15.34 o 
   8   4   2      493.79      605.02     40.54 o 
   9   4   2      334.42      306.76     42.78 o 
  10   4   2       30.60       -7.75     49.02 o 
 -10   5   2       21.80       16.42     26.84 o 
  -9   5   2      162.65      195.55     42.39 o 
  -8   5   2      905.30      915.48     45.04 o 
  -7   5   2      560.97      515.30     33.93 o 
  -6   5   2      238.97      269.77     25.13 o 
  -5   5   2     2035.43     1904.42     46.67 o 
  -4   5   2     7030.49     6826.46     88.11 o 
  -3   5   2     1487.06     1437.84     28.36 o 
  -2   5   2        9.99        3.04      8.64 o 
  -1   5   2      113.99      174.35     11.19 o 
   0   5   2    23321.06    22585.98    173.06 o 
   1   5   2     1578.09     1670.79     35.89 o 
   2   5   2     1449.17     1418.22     27.90 o 
   3   5   2     9356.78     9472.52     94.68 o 
   4   5   2     2952.70     2847.57     69.40 o 
   5   5   2      215.77      233.73     19.26 o 
   6   5   2     2902.61     2938.56     57.52 o 
   7   5   2      634.26      656.00     36.24 o 
   8   5   2      101.39       93.05     29.24 o 
   9   5   2      258.97      285.52     55.39 o 
  10   5   2      141.95      157.28     38.21 o 
 -10   6   2      111.34       69.40     30.51 o 
  -9   6   2      216.22      234.30     36.97 o 
  -8   6   2      283.91      302.80     31.90 o 
  -7   6   2      277.09      302.36     28.93 o 
  -6   6   2     1463.86     1459.95     45.34 o 
  -5   6   2      766.94      717.24     38.53 o 
  -4   6   2        0.76       14.01      9.87 o 
  -3   6   2      500.88      503.72     21.63 o 
  -2   6   2       66.80       69.60     11.99 o 
  -1   6   2        0.84       13.73      7.79 o 
   0   6   2       27.80       36.83      8.40 o 
   1   6   2     7100.45     6933.10     93.67 o 
   2   6   2     2493.85     2390.73     36.37 o 
   3   6   2      931.50     1004.26     26.25 o 
   4   6   2       41.12       18.43     10.85 o 
   5   6   2     2308.41     2301.46     47.50 o 
   6   6   2      971.04     1017.61     36.30 o 
   7   6   2      644.02      678.89     41.60 o 
   8   6   2       24.28       53.72     27.57 o 
   9   6   2       86.94       66.45     29.54 o 
 -10   7   2        1.06       -3.41     35.57 o 
  -9   7   2        0.74        0.09     23.77 o 
  -8   7   2      566.85      538.06     87.54 o 
  -7   7   2      319.02      323.45     30.21 o 
  -6   7   2      183.22      175.74     24.53 o 
  -5   7   2       27.91       48.10     19.61 o 
  -4   7   2      251.57      277.95     20.88 o 
  -3   7   2     1088.04     1127.34     27.36 o 
  -2   7   2      137.12      129.54     13.72 o 
  -1   7   2     1712.42     1812.07     31.31 o 
   0   7   2     1425.82     1296.91     25.91 o 
   1   7   2      177.24      183.09     11.95 o 
   2   7   2      833.56      903.30     27.85 o 
   3   7   2       19.02       24.11     11.90 o 
   4   7   2      538.37      553.59     27.97 o 
   5   7   2      142.91      125.57     26.81 o 
   6   7   2       20.60       31.91     19.71 o 
   7   7   2        2.10       -2.53     18.59 o 
   8   7   2       24.80       32.79     27.97 o 
   9   7   2        2.07       -1.50     27.74 o 
  -9   8   2        1.31       30.52     30.99 o 
  -8   8   2       54.51       22.29     23.57 o 
  -7   8   2        0.64      -14.75     18.65 o 
  -6   8   2      275.72      281.39     26.71 o 
  -5   8   2        6.08       -6.40     14.65 o 
  -4   8   2     1505.23     1533.98     40.68 o 
  -3   8   2     1011.39     1010.40     27.20 o 
  -2   8   2     1947.94     1852.66     34.72 o 
  -1   8   2     3425.99     3496.83     48.11 o 
   0   8   2     1953.76     2041.54     46.23 o 
   1   8   2        9.50        6.42      8.27 o 
   2   8   2     1626.30     1691.18     32.63 o 
   3   8   2      470.12      471.02     24.22 o 
   4   8   2      577.31      615.21     32.23 o 
   5   8   2      253.51      284.30     31.94 o 
   6   8   2      122.70      119.57     24.04 o 
   7   8   2      100.25      118.14     39.63 o 
   8   8   2      150.67      113.15     28.00 o 
   9   8   2       25.26        3.69     27.01 o 
  -9   9   2        2.42       -2.84     29.83 o 
  -8   9   2      426.90      517.96     46.53 o 
  -7   9   2      133.46       88.10     29.08 o 
  -6   9   2       47.25       28.46     32.16 o 
  -5   9   2      730.81      770.45     68.70 o 
  -4   9   2     1003.31     1056.84     35.65 o 
  -3   9   2        2.32       -7.70     15.30 o 
  -2   9   2      481.12      483.37     20.63 o 
  -1   9   2        7.53       39.74     10.52 o 
   0   9   2     2682.65     2604.49     41.78 o 
   1   9   2        0.18        2.11      8.90 o 
   2   9   2     1489.02     1541.98     56.78 o 
   3   9   2      642.62      673.80     25.05 o 
   4   9   2      113.96       88.44     20.07 o 
   5   9   2       25.88       31.06     19.18 o 
   6   9   2     1165.54     1102.70     53.17 o 
   7   9   2      368.67      414.17     37.77 o 
   8   9   2       74.71       69.45     24.88 o 
   9   9   2       16.00       53.64     31.42 o 
  -9  10   2      706.37      661.77     85.52 o 
  -8  10   2        4.37       39.47     33.81 o 
  -7  10   2       11.36       29.03     22.19 o 
  -6  10   2      806.15      808.53     45.93 o 
  -5  10   2      371.48      379.15     32.90 o 
  -4  10   2        5.38        1.59     14.42 o 
  -3  10   2      817.87      815.90     27.78 o 
  -2  10   2     2214.74     2046.57     62.35 o 
  -1  10   2        0.39        4.46     11.55 o 
   0  10   2      740.70      762.09     30.34 o 
   1  10   2     1556.10     1555.01     33.67 o 
   2  10   2      685.21      686.47     24.81 o 
   3  10   2        4.20       -8.19     20.02 o 
   4  10   2     1868.80     1877.26     83.92 o 
   5  10   2      893.27      911.80     64.26 o 
   6  10   2       66.84       78.83     21.35 o 
   7  10   2       27.38       12.62     21.77 o 
   8  10   2      342.72      325.63     37.98 o 
   9  10   2       83.67      115.57     38.61 o 
  -9  11   2       12.80       66.60     36.87 o 
  -8  11   2      388.47      328.26     58.74 o 
  -7  11   2        6.32      -27.06     25.32 o 
  -6  11   2      416.45      413.65     37.54 o 
  -5  11   2        2.26       -0.61     35.03 o 
  -4  11   2      229.60      241.19     27.96 o 
  -3  11   2      164.83      199.46     18.35 o 
  -2  11   2      700.82      704.09     26.62 o 
  -1  11   2      573.57      534.44     23.66 o 
   0  11   2     1058.57     1085.86     29.93 o 
   1  11   2      247.09      316.92     19.85 o 
   2  11   2      471.37      484.04     54.84 o 
   3  11   2      304.87      366.77     30.02 o 
   4  11   2       41.85       24.45     28.49 o 
   5  11   2       26.61       12.92     19.13 o 
   6  11   2       30.31       48.81     21.35 o 
   7  11   2       15.53       41.10     23.58 o 
   8  11   2        0.95       36.54     25.46 o 
  -8  12   2      110.32      115.11     39.87 o 
  -7  12   2       24.82        6.67     29.13 o 
  -6  12   2       62.28       72.56     22.52 o 
  -5  12   2        6.25        0.80     18.44 o 
  -4  12   2      156.44      163.52     25.89 o 
  -3  12   2      703.05      711.63     32.79 o 
  -2  12   2       36.77       28.51     13.42 o 
  -1  12   2      872.76      864.18     29.87 o 
   0  12   2       58.61       30.66     13.21 o 
   1  12   2       46.88       49.64     19.03 o 
   2  12   2        0.33      -21.48     14.32 o 
   3  12   2      257.44      283.88     29.45 o 
   4  12   2      794.32      770.75     42.66 o 
   5  12   2      516.86      549.85     39.72 o 
   6  12   2       83.11       84.34     25.03 o 
   7  12   2       92.45      107.95     28.46 o 
   8  12   2        7.01        7.39     22.60 o 
  -8  13   2       73.78      110.17     40.63 o 
  -7  13   2       43.73       53.52     32.79 o 
  -6  13   2        0.03      -24.82     26.92 o 
  -5  13   2       80.76      100.56     28.34 o 
  -4  13   2      466.31      423.20     34.55 o 
  -3  13   2      177.39      231.44     30.97 o 
  -2  13   2       98.94       84.84     16.73 o 
  -1  13   2       45.15       63.55     15.37 o 
   0  13   2       63.63       71.12     18.78 o 
   1  13   2        4.12      -10.17     14.94 o 
   2  13   2      369.31      372.27     30.93 o 
   3  13   2       58.89       50.06     29.44 o 
   4  13   2       46.16       17.96     18.44 o 
   5  13   2      101.34       93.96     23.94 o 
   6  13   2       16.79       34.58     22.46 o 
   7  13   2      232.35      240.90     35.25 o 
  -7  14   2      273.49      348.34     52.93 o 
  -6  14   2       99.35       92.46     34.86 o 
  -5  14   2      281.65      350.74     47.20 o 
  -4  14   2        4.35        0.61     18.14 o 
  -3  14   2      723.81      768.33     42.03 o 
  -2  14   2      671.19      642.48     44.37 o 
  -1  14   2       16.89       16.06     16.87 o 
   0  14   2      293.79      349.00     28.89 o 
   1  14   2     1187.99     1190.17     48.84 o 
   2  14   2      162.22      181.72     26.14 o 
   3  14   2       79.61       51.25     21.24 o 
   4  14   2       15.09       33.57     20.74 o 
   5  14   2       13.38       20.85     25.52 o 
   6  14   2       66.06       78.55     26.39 o 
   7  14   2       85.48       54.59     27.10 o 
  -7  15   2      192.76      124.25     41.94 o 
  -6  15   2       27.75       28.55     85.10 o 
  -5  15   2      318.97      282.77     44.95 o 
  -4  15   2      185.37      215.69     40.09 o 
  -3  15   2      303.80      214.27     28.34 o 
  -2  15   2      399.75      469.49     37.80 o 
  -1  15   2      907.15      970.72     49.64 o 
   0  15   2      777.42      852.94     40.52 o 
   1  15   2        4.40       15.54     23.15 o 
   2  15   2      166.41      166.83     30.00 o 
   3  15   2     1117.24     1154.93     71.73 o 
   4  15   2      298.94      292.21     33.91 o 
   5  15   2       11.12       17.51     21.22 o 
   6  15   2       84.37       74.12     27.27 o 
   7  15   2       29.26        1.48     26.87 o 
  -6  16   2      272.80      293.07     61.04 o 
  -5  16   2      168.61      154.75     38.06 o 
  -4  16   2        8.12      -15.72     24.35 o 
  -3  16   2        2.28      -34.80     41.05 o 
  -2  16   2       11.97       26.14     25.66 o 
  -1  16   2        0.49       -5.01     19.33 o 
   0  16   2       90.45       84.48     25.54 o 
   1  16   2      275.33      260.41     34.92 o 
   2  16   2        5.43        7.65     17.90 o 
   3  16   2       77.50       53.20     23.53 o 
   4  16   2      624.12      675.03     47.57 o 
   5  16   2      549.92      640.38     47.53 o 
   6  16   2       91.60      103.53     32.85 o 
  -6  17   2        0.02      -21.17     32.32 o 
  -5  17   2        0.52      -29.59     57.50 o 
  -4  17   2       10.24      -26.42     52.37 o 
  -3  17   2       32.17       -6.37     44.11 o 
  -2  17   2       14.20       46.59     50.37 o 
  -1  17   2        8.34       29.00     22.98 o 
   0  17   2        0.17        3.21     21.10 o 
   1  17   2       40.76       37.81     24.05 o 
   2  17   2        6.22       -8.24     23.19 o 
   3  17   2       33.73       42.56     22.76 o 
   4  17   2        9.22       13.06     22.62 o 
   5  17   2        3.16        4.66     23.63 o 
  -5  18   2        9.83       65.35     68.18 o 
  -4  18   2        1.11      -35.86     47.65 o 
  -3  18   2        1.38       26.30     52.49 o 
  -2  18   2       16.78       62.75     56.73 o 
  -1  18   2       17.64      -29.27     51.01 o 
   0  18   2       10.73      -13.76     21.54 o 
   1  18   2      169.37      158.04     30.58 o 
   2  18   2      103.07       82.56     27.56 o 
   3  18   2        0.75      -17.89     20.36 o 
   4  18   2       44.77       42.18     25.24 o 
  -4  19   2        1.49       10.03     52.84 o 
  -3  19   2       21.58       27.36     57.32 o 
  -2  19   2       42.32       24.65     47.53 o 
  -1  19   2      138.85      329.44     81.74 o 
   0  19   2      139.28      157.79     46.15 o 
   1  19   2        0.49      -32.00     22.32 o 
   2  19   2      119.22      123.32     32.12 o 
   3  19   2      394.25      427.28     86.53 o 
  -2  20   2      510.41      553.78    100.49 o 
  -1  20   2      142.69      121.49     66.52 o 
   0  20   2       43.71       23.72     37.18 o 
   1  20   2      244.95      282.20     54.41 o 
   2  20   2      311.59      281.72    102.38 o 
 -10   1   3       22.16       25.02     24.76 o 
  -9   1   3      202.28      212.11     31.26 o 
  -8   1   3      120.09      126.76     24.93 o 
  -7   1   3      111.98       80.68     32.26 o 
  -6   1   3     1018.33     1047.30     43.52 o 
  -5   1   3       53.94       70.98     15.42 o 
  -4   1   3      402.32      469.25     35.48 o 
  -3   1   3     2344.53     2370.97     41.73 o 
  -2   1   3     2651.81     2736.64     48.98 o 
  -1   1   3      280.19      296.60     21.74 o 
   0   1   3     4697.44     4691.66     43.33 o 
   1   1   3     5106.16     5055.29     47.82 o 
   2   1   3     1377.45     1256.93     40.63 o 
   3   1   3      502.18      532.37     17.35 o 
   4   1   3       15.95       18.12      9.15 o 
   5   1   3      950.21     1031.04     28.05 o 
   6   1   3        1.00        2.55     11.77 o 
   7   1   3       84.44       60.66     18.80 o 
   8   1   3       27.62       20.68     20.30 o 
   9   1   3       14.55        3.82     22.39 o 
  10   1   3        4.39       37.71     29.90 o 
 -10   2   3      414.01      345.15     53.92 o 
  -9   2   3       39.22       48.48     23.85 o 
  -8   2   3      128.18      148.63     24.96 o 
  -7   2   3      453.24      467.39     33.00 o 
  -6   2   3       10.56       11.95     14.24 o 
  -5   2   3      836.23      811.61     35.67 o 
  -4   2   3     1939.11     1937.31     44.86 o 
  -3   2   3     9779.78     9378.02     99.75 o 
  -2   2   3     3344.45     3376.32     48.28 o 
  -1   2   3      193.30      164.22     16.84 o 
   0   2   3     1459.98     1542.32     22.86 o 
   1   2   3      328.55      356.99     16.36 o 
   2   2   3        2.94        1.52      7.00 o 
   3   2   3    19135.30    19031.04    145.61 o 
   4   2   3     1549.79     1490.03     43.54 o 
   5   2   3      195.56      209.07     22.52 o 
   6   2   3      278.67      300.70     27.68 o 
   7   2   3      623.77      699.31     38.01 o 
   8   2   3      399.20      403.92     34.63 o 
   9   2   3       50.52       94.67     32.49 o 
  10   2   3       48.46       36.08     32.50 o 
 -10   3   3       63.32       49.71     29.70 o 
  -9   3   3      234.48      326.81     35.65 o 
  -8   3   3      511.05      459.05     35.90 o 
  -7   3   3      192.36      167.19     25.28 o 
  -6   3   3      633.15      667.62     38.62 o 
  -5   3   3     1284.86     1305.90     63.45 o 
  -4   3   3     5059.71     5131.77     72.26 o 
  -3   3   3      414.39      436.54     28.53 o 
  -2   3   3     1305.82     1195.23     28.24 o 
  -1   3   3      942.19      877.30     23.75 o 
   0   3   3      895.71      849.54     26.11 o 
   1   3   3     3134.74     3043.24     47.02 o 
   2   3   3     6791.53     6462.71     66.09 o 
   3   3   3       53.70      115.06     12.49 o 
   4   3   3        4.25        7.48      9.03 o 
   5   3   3     1788.83     1774.19     40.85 o 
   6   3   3     1208.61     1260.43     38.57 o 
   7   3   3      137.46      148.88     24.15 o 
   8   3   3      183.30      189.81     34.81 o 
   9   3   3      717.83      713.40     75.93 o 
 -10   4   3        0.26        7.41     29.39 o 
  -9   4   3        3.74      -18.55     20.82 o 
  -8   4   3      210.53      234.80     29.31 o 
  -7   4   3      234.61      250.59     27.97 o 
  -6   4   3      391.04      369.56     27.31 o 
  -5   4   3        5.38       10.69     13.55 o 
  -4   4   3      307.22      317.92     20.61 o 
  -3   4   3        1.37       -1.32      8.21 o 
  -2   4   3       65.62       67.93     11.48 o 
  -1   4   3      613.59      533.70     19.05 o 
   0   4   3     2959.66     2914.88     48.69 o 
   1   4   3      286.18      261.84     17.02 o 
   2   4   3      621.07      640.07     25.28 o 
   3   4   3      186.91      270.97     18.76 o 
   4   4   3      172.45      165.36     16.87 o 
   5   4   3      207.45      200.59     18.43 o 
   6   4   3      433.60      432.99     26.51 o 
   7   4   3      392.76      419.85     34.25 o 
   8   4   3       11.27       22.77     24.22 o 
   9   4   3        3.55        9.45     27.51 o 
 -10   5   3       30.64      -10.80     27.16 o 
  -9   5   3        0.00      -27.37     21.76 o 
  -8   5   3       18.47      -22.75     16.19 o 
  -7   5   3        0.28      -22.79     15.19 o 
  -6   5   3        2.75       34.85     16.19 o 
  -5   5   3       12.59        5.02     13.67 o 
  -4   5   3       20.83       14.39     11.18 o 
  -3   5   3      179.38      216.16     13.77 o 
  -2   5   3      255.99      278.65     12.79 o 
  -1   5   3       91.56      128.58     12.50 o 
   0   5   3     5143.80     5211.54     66.53 o 
   1   5   3       10.15        4.50      9.81 o 
   2   5   3       13.20       29.72     11.75 o 
   3   5   3      119.83      122.52     11.93 o 
   4   5   3      196.77      182.00     20.90 o 
   5   5   3        0.01        1.47     11.71 o 
   6   5   3        5.02        7.83     17.90 o 
   7   5   3      330.57      313.23     31.69 o 
   8   5   3       19.16       50.65     26.32 o 
   9   5   3       13.91        9.09     26.56 o 
 -10   6   3        8.83       -3.89     26.82 o 
  -9   6   3       11.16        2.43     24.00 o 
  -8   6   3      124.59       19.59     23.72 o 
  -7   6   3       52.03       89.82     21.43 o 
  -6   6   3        4.71       -5.77     17.89 o 
  -5   6   3     1617.82     1585.54     44.77 o 
  -4   6   3     2546.04     2375.52     47.46 o 
  -3   6   3     1259.86     1129.00     26.50 o 
  -2   6   3      144.21      158.94     11.43 o 
  -1   6   3      200.47      187.09     11.49 o 
   0   6   3     2227.82     2102.02     31.13 o 
   1   6   3      983.56     1054.37     31.58 o 
   2   6   3       76.12       63.70     14.16 o 
   3   6   3        7.20        4.88      7.81 o 
   4   6   3       99.13       84.03     21.41 o 
   5   6   3       57.84       73.26     18.74 o 
   6   6   3      755.95      732.85     40.59 o 
   7   6   3       26.11       18.75     28.57 o 
   8   6   3      765.22      849.08     57.91 o 
   9   6   3        2.98       -3.26     26.10 o 
 -10   7   3       40.13       22.42     28.16 o 
  -9   7   3      280.01      231.08     37.53 o 
  -8   7   3      137.06      107.58     27.68 o 
  -7   7   3       13.63        5.96     18.73 o 
  -6   7   3     1131.46     1183.95     50.54 o 
  -5   7   3     2058.92     2104.90     55.96 o 
  -4   7   3        1.28       17.99     11.18 o 
  -3   7   3     2799.02     2706.87     42.98 o 
  -2   7   3     8279.39     8078.45     82.21 o 
  -1   7   3     2233.41     2174.18     35.57 o 
   0   7   3       49.12       57.22      9.19 o 
   1   7   3     3861.72     3750.59     62.24 o 
   2   7   3     2541.69     2395.94     51.35 o 
   3   7   3      499.59      490.80     30.22 o 
   4   7   3        4.97       -4.53     14.35 o 
   5   7   3      708.38      710.30     40.45 o 
   6   7   3      916.45      895.24     46.74 o 
   7   7   3      310.54      320.56     33.63 o 
   8   7   3       48.21       40.87     28.64 o 
   9   7   3      727.09      753.26     61.88 o 
  -9   8   3       64.64       40.18     27.24 o 
  -8   8   3      771.51      864.11     77.26 o 
  -7   8   3       48.55       80.91     24.45 o 
  -6   8   3      306.30      295.87     36.16 o 
  -5   8   3      758.74      787.74     41.49 o 
  -4   8   3     5833.86     5990.55     85.04 o 
  -3   8   3     5667.33     5710.04     69.44 o 
  -2   8   3      425.42      458.50     19.12 o 
  -1   8   3      410.67      443.78     18.06 o 
   0   8   3    14386.97    14086.02    139.77 o 
   1   8   3       17.60        7.35     11.92 o 
   2   8   3        6.88       19.90     17.11 o 
   3   8   3      468.71      459.27     29.10 o 
   4   8   3      787.13      844.45     39.30 o 
   5   8   3       24.82      -10.15     17.47 o 
   6   8   3      367.43      344.78     33.62 o 
   7   8   3      947.45     1016.84     51.07 o 
   8   8   3      240.05      249.96     33.46 o 
   9   8   3       20.78      -29.21     27.94 o 
  -9   9   3      351.13      330.59     43.70 o 
  -8   9   3        1.76       19.14     24.56 o 
  -7   9   3        1.01       26.40     21.44 o 
  -6   9   3       84.29       84.10     24.34 o 
  -5   9   3      383.06      347.99     34.81 o 
  -4   9   3       12.64      -14.66     15.94 o 
  -3   9   3     1814.10     1790.65     37.37 o 
  -2   9   3     1725.46     1778.10     35.72 o 
  -1   9   3      118.75       97.73     15.61 o 
   0   9   3     1147.19     1188.28     32.11 o 
   1   9   3     4811.97     4669.68     75.88 o 
   2   9   3        2.76       10.73     14.99 o 
   3   9   3       63.99       62.11     18.93 o 
   4   9   3       26.36        6.91     21.18 o 
   5   9   3      281.29      293.85     30.91 o 
   6   9   3     1012.45      963.59     48.19 o 
   7   9   3       25.46       17.42     21.72 o 
   8   9   3        3.26       10.16     23.66 o 
   9   9   3      100.03      107.44     35.52 o 
  -9  10   3        0.25      -21.00     29.83 o 
  -8  10   3      251.65      300.21     45.66 o 
  -7  10   3        0.08      -20.15     31.16 o 
  -6  10   3      260.52      268.60     32.64 o 
  -5  10   3       61.51       74.98     21.99 o 
  -4  10   3       86.66       96.28     22.17 o 
  -3  10   3      837.15      922.12     34.20 o 
  -2  10   3     1675.45     1741.90     37.27 o 
  -1  10   3       37.20       20.97     11.25 o 
   0  10   3      401.96      471.61     20.72 o 
   1  10   3      510.54      459.26     51.19 o 
   2  10   3       17.94       16.59     15.76 o 
   3  10   3      111.10       94.78     24.02 o 
   4  10   3       87.78      129.30     23.53 o 
   5  10   3        0.91       21.50     20.03 o 
   6  10   3        2.56       15.87     20.49 o 
   7  10   3       13.54      -11.16     20.89 o 
   8  10   3       25.47       28.05     25.51 o 
  -9  11   3      145.82      145.93     73.42 o 
  -8  11   3       86.65       27.10     34.26 o 
  -7  11   3        6.60        6.89     21.23 o 
  -6  11   3      568.63      626.71     43.68 o 
  -5  11   3      582.13      613.50     40.12 o 
  -4  11   3       78.45       76.50     21.74 o 
  -3  11   3       32.18       45.09     16.34 o 
  -2  11   3      136.03      103.34     20.98 o 
  -1  11   3      293.37      329.84     24.62 o 
   0  11   3      142.49      168.87     21.42 o 
   1  11   3     1882.10     1848.59     50.29 o 
   2  11   3      215.46      243.21     25.73 o 
   3  11   3        4.94      -20.22     16.85 o 
   4  11   3       17.07       15.60     21.38 o 
   5  11   3      709.07      700.21     51.18 o 
   6  11   3      355.44      391.28     37.46 o 
   7  11   3        0.56       17.25     21.64 o 
   8  11   3       71.90       19.86     25.14 o 
  -8  12   3      945.61      795.81     73.40 o 
  -7  12   3      271.58      299.64     36.53 o 
  -6  12   3      487.36      483.30     40.49 o 
  -5  12   3       19.68      -10.31     22.17 o 
  -4  12   3      487.34      461.40     50.69 o 
  -3  12   3      116.67      101.73     27.95 o 
  -2  12   3      200.47      243.25     22.80 o 
  -1  12   3      175.91      194.84     23.59 o 
   0  12   3     3464.44     3441.88     69.04 o 
   1  12   3     1111.37     1143.00     42.41 o 
   2  12   3      264.36      271.55     27.66 o 
   3  12   3     4530.50     4531.88    101.23 o 
   4  12   3     2815.63     2822.81     73.72 o 
   5  12   3      157.96      203.80     30.93 o 
   6  12   3      270.59      319.58     34.84 o 
   7  12   3      395.34      426.79     41.73 o 
   8  12   3       81.61       72.24     29.09 o 
  -8  13   3      196.55      174.67     44.39 o 
  -7  13   3       99.21      121.92     39.70 o 
  -6  13   3      353.33      368.62     43.25 o 
  -5  13   3      593.34      543.01     39.77 o 
  -4  13   3       22.19       29.36     26.13 o 
  -3  13   3      313.62      331.76     31.28 o 
  -2  13   3     1091.85     1092.22     39.49 o 
  -1  13   3      725.44      777.00     62.82 o 
   0  13   3       51.43       38.74     18.48 o 
   1  13   3     1707.70     1657.18     51.26 o 
   2  13   3     4850.52     4752.53    100.12 o 
   3  13   3      956.96      939.43     45.69 o 
   4  13   3      492.07      540.36     39.33 o 
   5  13   3      610.42      627.97     43.67 o 
   6  13   3      561.61      598.24     45.53 o 
   7  13   3       58.67       54.04     26.14 o 
  -7  14   3      115.17      152.98     42.18 o 
  -6  14   3      221.38      305.95     74.31 o 
  -5  14   3       13.00       14.54     20.38 o 
  -4  14   3       23.74       17.61     19.63 o 
  -3  14   3       30.40       28.91     20.06 o 
  -2  14   3      117.98       98.52     25.48 o 
  -1  14   3      231.55      259.85     31.88 o 
   0  14   3     1674.25     1706.34     62.35 o 
   1  14   3      108.69      146.43     24.19 o 
   2  14   3      254.10      274.81     29.64 o 
   3  14   3       21.77       -2.22     18.16 o 
   4  14   3      514.10      613.55     53.67 o 
   5  14   3      109.21       95.58     25.46 o 
   6  14   3      136.05      158.58     29.93 o 
   7  14   3        9.19       49.87     27.42 o 
  -7  15   3       35.29       -4.86     63.93 o 
  -6  15   3       30.05       31.88     31.99 o 
  -5  15   3       21.19       46.03     30.00 o 
  -4  15   3       53.20       29.15     21.01 o 
  -3  15   3       25.25       15.90     28.78 o 
  -2  15   3        8.31       34.03     21.99 o 
  -1  15   3        2.32       13.33     20.90 o 
   0  15   3        2.81       14.89     21.58 o 
   1  15   3      102.75       82.54     24.11 o 
   2  15   3      196.70      192.19     31.51 o 
   3  15   3       95.22       85.68     24.42 o 
   4  15   3        4.88       22.97     21.73 o 
   5  15   3       63.66       62.66     24.98 o 
   6  15   3        0.14       20.79     22.92 o 
  -6  16   3      250.47      181.03     45.00 o 
  -5  16   3      155.37      206.21     54.91 o 
  -4  16   3       18.46       64.76     56.73 o 
  -3  16   3      170.06      133.91     45.88 o 
  -2  16   3      152.31      114.27     33.02 o 
  -1  16   3      572.03      578.17     45.67 o 
   0  16   3      677.77      676.27     46.48 o 
   1  16   3      361.46      404.60     39.86 o 
   2  16   3       23.74       13.12     19.72 o 
   3  16   3        4.36      -20.70     19.30 o 
   4  16   3       13.54       17.90     22.69 o 
   5  16   3       12.20       25.21     23.39 o 
   6  16   3       45.30        6.83     30.36 o 
  -5  17   3      185.59       94.48     66.64 o 
  -4  17   3       32.08       67.11     57.56 o 
  -3  17   3      247.44      241.33     72.30 o 
  -2  17   3     1210.81      994.10    112.64 o 
  -1  17   3      344.41      338.79     38.54 o 
   0  17   3       67.83       24.64     26.72 o 
   1  17   3      301.52      392.41     41.95 o 
   2  17   3      109.42      119.71     29.69 o 
   3  17   3      125.72      169.81     39.89 o 
   4  17   3      197.64      172.87     31.70 o 
   5  17   3      123.87      190.07     33.62 o 
  -5  18   3       86.36      101.91     69.00 o 
  -4  18   3      194.22      203.58     75.14 o 
  -3  18   3      495.29      431.00     94.83 o 
  -2  18   3        0.19       52.49     52.37 o 
  -1  18   3      468.76      472.00     62.92 o 
   0  18   3      537.43      565.77     66.21 o 
   1  18   3       79.54       58.06     42.35 o 
   2  18   3       15.09        1.92     30.09 o 
   3  18   3      184.31      168.80     43.79 o 
   4  18   3       98.40       65.54     29.93 o 
  -4  19   3        0.15        8.96     62.04 o 
  -3  19   3      117.78       57.09     57.91 o 
  -2  19   3      186.22      247.23     74.55 o 
  -1  19   3       32.11      107.34     61.81 o 
   0  19   3        0.33        3.39     25.33 o 
   1  19   3       10.33       29.16     25.95 o 
   2  19   3        3.03      -20.88     24.15 o 
   3  19   3       43.40       30.58     29.38 o 
  -2  20   3       10.24      -46.47     52.61 o 
  -1  20   3       17.90       33.97     55.32 o 
   0  20   3       18.77      -22.68     33.46 o 
   1  20   3        0.42        7.68     38.56 o 
 -10   0   4       50.93       55.01     38.58 o 
  -9   0   4      152.85      118.49     37.83 o 
  -8   0   4      348.16      370.12     47.44 o 
  -7   0   4      261.74      322.14     79.32 o 
  -6   0   4     4741.51     4715.71    115.19 o 
  -5   0   4     9791.33     9400.28    346.01 o 
  -4   0   4    25624.08    26374.33    339.33 o 
  -3   0   4        9.41       27.28     19.70 o 
  -2   0   4    11409.38    11294.82    202.52 o 
  -1   0   4     4333.23     4287.71    108.16 o 
   0   0   4      104.24      132.95     14.02 o 
   1   0   4      684.58      750.23     26.63 o 
   2   0   4     4808.62     4430.97     70.02 o 
   3   0   4      900.90      904.41     32.47 o 
   4   0   4      160.70      196.01     20.74 o 
   5   0   4      129.97      157.55     39.83 o 
   6   0   4     2014.79     2161.35     78.03 o 
   7   0   4      809.61      803.26     63.75 o 
   8   0   4     1100.35     1112.07     71.55 o 
   9   0   4     1685.36     1888.30    126.15 o 
 -10   1   4      181.50      156.75     40.59 o 
  -9   1   4       78.43      117.27     27.08 o 
  -8   1   4       41.46       41.61     21.20 o 
  -7   1   4      711.47      664.64     38.06 o 
  -6   1   4      408.80      437.84     31.32 o 
  -5   1   4     1024.65     1108.83     37.19 o 
  -4   1   4     3749.21     3529.35     58.50 o 
  -3   1   4    11550.94    11411.42    116.90 o 
  -2   1   4      436.18      390.89     16.83 o 
  -1   1   4     1040.47     1134.04     22.34 o 
   0   1   4     4464.50     4398.73     45.38 o 
   1   1   4      109.51      101.21      9.70 o 
   2   1   4      199.21      218.15     12.42 o 
   3   1   4     3937.74     4038.60     49.81 o 
   4   1   4      591.42      543.84     20.78 o 
   5   1   4     2523.43     2583.16     44.71 o 
   6   1   4        3.53        6.53     13.39 o 
   7   1   4      694.81      724.19     38.84 o 
   8   1   4      679.29      768.27     44.37 o 
   9   1   4       49.42       54.71     44.65 o 
 -10   2   4        2.48       -1.41     25.98 o 
  -9   2   4      201.35      192.09     44.66 o 
  -8   2   4      112.06      104.91     24.23 o 
  -7   2   4       65.66       38.36     26.73 o 
  -6   2   4      133.26      159.05     21.32 o 
  -5   2   4        8.35        8.72     13.20 o 
  -4   2   4     1848.27     1857.11     47.04 o 
  -3   2   4     2255.63     2344.41     41.76 o 
  -2   2   4     1638.98     1657.08     34.38 o 
  -1   2   4     2523.99     2448.54     39.62 o 
   0   2   4       23.82       18.08      7.44 o 
   1   2   4        2.85       32.58      8.99 o 
   2   2   4      147.22      171.41     11.49 o 
   3   2   4      144.74      180.77     13.31 o 
   4   2   4        0.00       -8.85      8.57 o 
   5   2   4      286.60      303.61     19.11 o 
   6   2   4       92.61       84.89     22.01 o 
   7   2   4        2.96       -1.42     16.36 o 
   8   2   4       62.88       40.55     25.59 o 
   9   2   4        0.28        6.32     25.59 o 
 -10   3   4       20.21       37.31     28.93 o 
  -9   3   4       50.18       63.59     26.64 o 
  -8   3   4       44.26       60.77     21.01 o 
  -7   3   4      288.98      287.73     28.56 o 
  -6   3   4       35.19       29.36     16.43 o 
  -5   3   4       96.06      111.72     18.43 o 
  -4   3   4     2275.64     2253.80     45.62 o 
  -3   3   4      886.38      902.58     23.84 o 
  -2   3   4     5355.54     5334.21     68.42 o 
  -1   3   4     2418.23     2295.95     38.75 o 
   0   3   4      218.61      199.40     11.00 o 
   1   3   4      934.62      947.06     21.72 o 
   2   3   4      640.47      625.93     18.48 o 
   3   3   4     1706.27     1797.43     31.74 o 
   4   3   4      629.14      613.82     23.86 o 
   5   3   4      278.93      343.71     22.44 o 
   6   3   4        3.70       -5.18     13.39 o 
   7   3   4      116.11      166.45     32.49 o 
   8   3   4       14.34       20.37     24.57 o 
   9   3   4        4.50       10.16     27.17 o 
 -10   4   4       35.02       31.09     28.92 o 
  -9   4   4      194.49      152.30     36.73 o 
  -8   4   4     1552.34     1467.11     72.15 o 
  -7   4   4       35.06       69.65     20.47 o 
  -6   4   4       67.51       37.98     21.88 o 
  -5   4   4       82.49       94.74     17.65 o 
  -4   4   4      994.56     1040.39     31.77 o 
  -3   4   4        6.76       11.56      9.15 o 
  -2   4   4      492.67      468.21     20.85 o 
  -1   4   4      317.37      393.74     18.02 o 
   0   4   4      140.33      177.03     14.91 o 
   1   4   4    11711.51    12188.47    128.31 o 
   2   4   4    27106.73    27515.79    216.53 o 
   3   4   4    10704.78    10867.28    106.52 o 
   4   4   4      811.45      915.69     28.54 o 
   5   4   4      423.54      398.29     23.62 o 
   6   4   4      503.60      542.51     36.15 o 
   7   4   4      176.60      178.46     39.17 o 
   8   4   4        1.22      -23.05     21.81 o 
   9   4   4      106.67       69.90     43.10 o 
 -10   5   4      217.16      191.24     50.86 o 
  -9   5   4      290.98      175.67     33.57 o 
  -8   5   4      366.37      346.17     52.18 o 
  -7   5   4      786.13      854.58     48.90 o 
  -6   5   4     1046.05     1091.64     41.22 o 
  -5   5   4        5.01        2.39     13.79 o 
  -4   5   4       85.68       72.79     12.71 o 
  -3   5   4     6558.62     6637.33     92.24 o 
  -2   5   4     3607.02     3564.09     55.50 o 
  -1   5   4      287.59      289.96     16.66 o 
   0   5   4     1588.50     1553.81     34.00 o 
   1   5   4    10531.46    10532.34    139.61 o 
   2   5   4      143.22      190.48     19.34 o 
   3   5   4     3670.74     3749.36     51.45 o 
   4   5   4     4372.28     4367.68     68.49 o 
   5   5   4      951.57      955.37     48.99 o 
   6   5   4      135.68      142.48     24.68 o 
   7   5   4      579.10      645.51     41.47 o 
   8   5   4      698.88      736.94     56.14 o 
   9   5   4        7.48      -16.34     26.45 o 
 -10   6   4       31.25        0.08     43.85 o 
  -9   6   4      348.25      282.35     38.86 o 
  -8   6   4      370.65      384.49     65.80 o 
  -7   6   4        0.10       -6.01     20.49 o 
  -6   6   4       58.94       52.39     21.10 o 
  -5   6   4      676.34      707.14     39.09 o 
  -4   6   4      394.64      383.21     25.18 o 
  -3   6   4       73.60       98.41     16.84 o 
  -2   6   4     1813.46     1724.73     38.33 o 
  -1   6   4      828.54      753.04     42.21 o 
   0   6   4     1518.67     1562.30     35.94 o 
   1   6   4     2297.94     2367.37     48.17 o 
   2   6   4     2425.42     2315.74     50.32 o 
   3   6   4     1282.52     1313.03     56.05 o 
   4   6   4       14.18      -11.41     20.43 o 
   5   6   4      383.09      400.75     31.72 o 
   6   6   4     1152.09     1190.35     51.14 o 
   7   6   4       60.35       60.17     23.24 o 
   8   6   4        0.58       59.63     28.29 o 
   9   6   4      199.22      151.70     38.60 o 
  -9   7   4       14.66       35.16     40.82 o 
  -8   7   4      112.01      100.83     36.05 o 
  -7   7   4       90.41      133.95     27.18 o 
  -6   7   4       92.39       58.92     28.46 o 
  -5   7   4        7.97       -5.83     17.13 o 
  -4   7   4        3.00       12.53     13.44 o 
  -3   7   4       82.90      106.84     12.46 o 
  -2   7   4      178.36      228.48     17.74 o 
  -1   7   4      840.48      890.94     21.99 o 
   0   7   4     1936.61     1864.47     42.46 o 
   1   7   4       38.97       33.82     13.29 o 
   2   7   4        0.05       -4.58     12.24 o 
   3   7   4       17.67        6.90     14.41 o 
   4   7   4        4.07       17.25     22.40 o 
   5   7   4        8.43       12.72     18.82 o 
   6   7   4        0.23      -16.10     18.28 o 
   7   7   4      188.82      102.02     25.80 o 
   8   7   4      233.09      231.00     37.81 o 
   9   7   4       18.90        0.72     27.79 o 
  -9   8   4       57.77       52.51     29.43 o 
  -8   8   4      145.64      143.34     31.53 o 
  -7   8   4       36.98       55.02     23.13 o 
  -6   8   4      520.77      520.56     40.29 o 
  -5   8   4      527.37      588.04     38.95 o 
  -4   8   4      876.22      895.26     35.41 o 
  -3   8   4      356.41      371.62     24.05 o 
  -2   8   4      193.70      188.30     13.84 o 
  -1   8   4      350.91      368.29     16.64 o 
   0   8   4        0.30       -9.44      7.61 o 
   1   8   4      201.12      223.02     20.59 o 
   2   8   4       53.98       70.15     16.80 o 
   3   8   4        0.42       18.11     17.77 o 
   4   8   4       13.90       18.47     19.99 o 
   5   8   4       17.17       42.72     20.30 o 
   6   8   4        0.51      -25.15     16.77 o 
   7   8   4       33.91       34.77     35.96 o 
   8   8   4       29.63       37.98     27.85 o 
   9   8   4      138.36      157.29     61.71 o 
  -9   9   4      171.65      169.63     36.37 o 
  -8   9   4       20.53       25.28     22.91 o 
  -7   9   4      141.65      132.44     28.11 o 
  -6   9   4      107.04      104.63     26.02 o 
  -5   9   4       37.83       72.17     25.67 o 
  -4   9   4     1165.01     1152.57     94.54 o 
  -3   9   4      431.41      448.85     30.75 o 
  -2   9   4      141.47      121.79     18.42 o 
  -1   9   4      353.23      376.19     18.28 o 
   0   9   4     4284.08     4182.79     54.32 o 
   1   9   4      144.68      117.34     27.27 o 
   2   9   4       64.63       74.76     33.74 o 
   3   9   4      123.59      143.49     41.88 o 
   4   9   4     1497.89     1468.09     50.63 o 
   5   9   4      331.44      391.07     34.41 o 
   6   9   4        9.60       39.26     20.25 o 
   7   9   4       56.29       79.57     25.95 o 
   8   9   4       30.14       32.28     33.85 o 
  -9  10   4       69.03       64.53     40.67 o 
  -8  10   4      259.65      295.84     40.72 o 
  -7  10   4       24.01       14.71     31.52 o 
  -6  10   4        8.01       35.89     22.38 o 
  -5  10   4      703.40      722.70     43.27 o 
  -4  10   4      629.77      651.73     38.18 o 
  -3  10   4      218.81      272.71     23.50 o 
  -2  10   4     2110.53     2218.05     53.99 o 
  -1  10   4       86.42       81.42     15.62 o 
   0  10   4     3591.02     3612.84     66.76 o 
   1  10   4      697.48      742.71     42.31 o 
   2  10   4     1826.76     1805.17     52.38 o 
   3  10   4      415.76      456.36     44.37 o 
   4  10   4        3.32       19.00     18.92 o 
   5  10   4       83.41      105.34     27.97 o 
   6  10   4     1331.52     1316.07     57.04 o 
   7  10   4       16.44       29.08     23.69 o 
   8  10   4       13.25       -2.91     23.97 o 
  -8  11   4       71.73       67.15     28.75 o 
  -7  11   4        3.17       32.20     23.74 o 
  -6  11   4      682.58      728.77     62.20 o 
  -5  11   4       46.93       49.47     48.50 o 
  -4  11   4      160.86      199.04     27.00 o 
  -3  11   4      488.35      535.87     30.03 o 
  -2  11   4        5.00        1.88     13.89 o 
  -1  11   4      203.96      194.79     27.54 o 
   0  11   4     1032.77      954.81     36.80 o 
   1  11   4      616.80      652.49     34.33 o 
   2  11   4        0.89       15.39     20.63 o 
   3  11   4        8.13       64.58     19.76 o 
   4  11   4       24.35       32.37     19.33 o 
   5  11   4      138.61      150.40     26.03 o 
   6  11   4        1.98      -29.16     19.44 o 
   7  11   4      653.38      594.86     73.47 o 
   8  11   4       49.61       21.36     39.48 o 
  -8  12   4       34.42       37.55     27.86 o 
  -7  12   4       94.48      100.03     28.07 o 
  -6  12   4        4.73       -4.47     19.81 o 
  -5  12   4       42.94       43.72     22.36 o 
  -4  12   4      157.24      172.86     26.31 o 
  -3  12   4      252.93      290.88     25.93 o 
  -2  12   4      323.75      388.21     57.98 o 
  -1  12   4      231.33      179.81     28.59 o 
   0  12   4     2145.82     2061.74     65.28 o 
   1  12   4      142.83      154.12     25.89 o 
   2  12   4     3173.01     3082.00     71.56 o 
   3  12   4     1667.11     1709.17     56.47 o 
   4  12   4      116.22      128.45     26.12 o 
   5  12   4      205.17      227.17     31.18 o 
   6  12   4       58.98       76.47     24.08 o 
   7  12   4       14.10       -3.92     22.35 o 
  -8  13   4        6.48       14.11     44.23 o 
  -7  13   4        0.80       43.52     25.12 o 
  -6  13   4      225.28      171.90     71.24 o 
  -5  13   4       12.32       21.42     33.43 o 
  -4  13   4      209.06      185.82     27.40 o 
  -3  13   4      131.63      141.12     25.27 o 
  -2  13   4       13.63       -9.56     20.00 o 
  -1  13   4      178.13      151.72     52.34 o 
   0  13   4     1036.73     1001.66     54.38 o 
   1  13   4      164.59      235.00     65.06 o 
   2  13   4       59.06       34.53     20.59 o 
   3  13   4       18.79       47.26     20.28 o 
   4  13   4       90.57      108.60     24.31 o 
   5  13   4      216.57      242.48     34.53 o 
   6  13   4        0.24        1.99     19.77 o 
   7  13   4       28.79       12.66     24.28 o 
  -7  14   4       37.59       12.94     50.19 o 
  -6  14   4       32.24       58.52     25.80 o 
  -5  14   4      810.49      772.15     62.21 o 
  -4  14   4       79.53       52.81     21.65 o 
  -3  14   4       59.77       47.61     26.45 o 
  -2  14   4      623.30      700.98     45.22 o 
  -1  14   4      748.12      742.16     46.87 o 
   0  14   4      274.99      241.00     33.21 o 
   1  14   4       92.42      102.19     28.25 o 
   2  14   4      123.99       86.47     22.20 o 
   3  14   4       13.87       33.21     19.99 o 
   4  14   4       31.18       13.02     19.64 o 
   5  14   4       88.27      100.65     27.36 o 
   6  14   4      473.83      478.92     43.51 o 
  -7  15   4       68.25      104.07     39.53 o 
  -6  15   4      663.97      618.80     62.84 o 
  -5  15   4       69.47       75.11     25.59 o 
  -4  15   4        6.23       70.59     31.60 o 
  -3  15   4      927.36     1042.90     72.07 o 
  -2  15   4      105.68      104.71     34.42 o 
  -1  15   4       85.44      148.46     31.49 o 
   0  15   4      336.25      340.62     38.69 o 
   1  15   4      981.20     1041.87     56.27 o 
   2  15   4      356.64      402.65     41.16 o 
   3  15   4      197.24      232.83     31.28 o 
   4  15   4       79.13       84.19     25.77 o 
   5  15   4       50.99       45.98     23.56 o 
   6  15   4       88.85       34.84     26.06 o 
  -6  16   4       21.09        3.41     48.01 o 
  -5  16   4       16.85      146.50     72.66 o 
  -4  16   4       28.06       25.20     30.00 o 
  -3  16   4      134.46       43.57     59.33 o 
  -2  16   4      213.90      252.25     38.24 o 
  -1  16   4      176.04      183.01     33.32 o 
   0  16   4       75.08       12.53     23.33 o 
   1  16   4      149.73      142.19     30.38 o 
   2  16   4      300.10      263.14     37.02 o 
   3  16   4      372.32      404.44     45.95 o 
   4  16   4        2.00       24.18     22.58 o 
   5  16   4      147.59      156.65     31.24 o 
  -5  17   4       23.62       -7.78     48.36 o 
  -4  17   4        6.66       -8.14     48.71 o 
  -3  17   4        0.07       37.13     61.87 o 
  -2  17   4       21.81       -6.53     24.88 o 
  -1  17   4       54.88        8.97     23.93 o 
   0  17   4        4.74        0.36     21.67 o 
   1  17   4       75.30       47.87     27.13 o 
   2  17   4       10.38       33.14     25.81 o 
   3  17   4       76.97       69.30     29.71 o 
   4  17   4        8.66      -26.78     24.07 o 
   5  17   4       14.09       43.04     37.95 o 
  -4  18   4      102.92       48.24     64.64 o 
  -3  18   4        2.59        2.24     52.25 o 
  -2  18   4       91.91       73.63     53.20 o 
  -1  18   4      243.69      275.64     72.00 o 
   0  18   4       64.82       53.05     26.28 o 
   1  18   4       59.09       25.89     24.51 o 
   2  18   4       14.68       27.68     25.93 o 
   3  18   4      230.41      193.87     36.80 o 
   4  18   4       91.33       76.01     33.24 o 
  -3  19   4      121.65      266.81     81.50 o 
  -2  19   4       29.17      -67.94     50.48 o 
  -1  19   4       97.55      109.76     31.72 o 
   0  19   4      448.25      415.63     45.34 o 
   1  19   4      113.36       65.35     32.31 o 
   2  19   4       65.88      103.71     31.43 o 
  -1  20   4      435.51      524.30    104.27 o 
   0  20   4      120.38       28.27     29.17 o 
 -10   1   5        6.11       22.30     32.90 o 
  -9   1   5        0.52       32.35     28.54 o 
  -8   1   5      660.78      695.00     41.93 o 
  -7   1   5        0.53       10.30     18.82 o 
  -6   1   5       53.01       65.14     19.00 o 
  -5   1   5      445.18      464.92     27.71 o 
  -4   1   5       12.76       13.97     12.38 o 
  -3   1   5      245.54      271.52     23.95 o 
  -2   1   5      522.68      551.55     19.38 o 
  -1   1   5     2154.94     2222.25     34.10 o 
   0   1   5      125.34      121.63     10.48 o 
   1   1   5      235.07      234.92     12.99 o 
   2   1   5     1942.17     1921.51     32.73 o 
   3   1   5     1484.68     1434.57     30.14 o 
   4   1   5      649.19      665.94     34.38 o 
   5   1   5        0.40        1.11     11.77 o 
   6   1   5      156.97      138.25     22.12 o 
   7   1   5      272.95      282.33     31.54 o 
   8   1   5       41.79        4.30     23.67 o 
   9   1   5      222.98      286.39     58.20 o 
 -10   2   5      146.18      160.20     35.87 o 
  -9   2   5      325.05      392.58     43.73 o 
  -8   2   5       43.81       52.24     37.31 o 
  -7   2   5      281.62      332.88     40.04 o 
  -6   2   5      293.68      339.47     27.65 o 
  -5   2   5      421.40      455.71     27.24 o 
  -4   2   5      122.21      119.09     16.42 o 
  -3   2   5     2016.35     1981.90     38.55 o 
  -2   2   5     2231.30     2208.85     46.11 o 
  -1   2   5       26.26       38.50      8.42 o 
   0   2   5       31.20       30.52      8.29 o 
   1   2   5     8739.07     8744.88    105.10 o 
   2   2   5     4394.38     4550.44     53.18 o 
   3   2   5     1729.47     1739.78     34.01 o 
   4   2   5       81.72       84.00     13.01 o 
   5   2   5      862.22      844.88     28.41 o 
   6   2   5      271.61      245.29     23.94 o 
   7   2   5      431.17      503.12     60.40 o 
   8   2   5      223.31      300.59     40.49 o 
   9   2   5       36.84       51.66     29.43 o 
 -10   3   5        0.05      -29.08     24.04 o 
  -9   3   5       70.31       96.10     29.19 o 
  -8   3   5      909.50      855.30     51.45 o 
  -7   3   5      565.81      644.43     67.99 o 
  -6   3   5      248.92      226.94     24.42 o 
  -5   3   5       97.70       94.41     18.50 o 
  -4   3   5     2335.52     2208.53     45.77 o 
  -3   3   5     1156.90     1186.34     33.77 o 
  -2   3   5     1875.99     1848.03     39.05 o 
  -1   3   5       84.18       55.04     14.45 o 
   0   3   5     1799.73     1756.04     29.62 o 
   1   3   5     1542.42     1574.75     28.60 o 
   2   3   5     2331.72     2214.58     44.15 o 
   3   3   5     5600.08     5324.22     61.78 o 
   4   3   5      467.34      444.44     20.93 o 
   5   3   5       37.38       62.70     14.62 o 
   6   3   5      740.05      796.05     41.28 o 
   7   3   5      836.62      823.45     52.79 o 
   8   3   5        0.09        6.74     28.38 o 
   9   3   5      151.10      112.08     34.17 o 
 -10   4   5       39.08        4.10     27.59 o 
  -9   4   5      214.47      217.12     35.98 o 
  -8   4   5        7.36       23.48     23.02 o 
  -7   4   5       18.23       22.76     35.64 o 
  -6   4   5      556.68      580.95     39.69 o 
  -5   4   5        0.40       19.59     20.82 o 
  -4   4   5       14.83       16.19     12.28 o 
  -3   4   5     1654.74     1607.89     39.72 o 
  -2   4   5      586.76      549.16     23.70 o 
  -1   4   5      256.41      297.99     17.09 o 
   0   4   5      918.24      912.82     21.40 o 
   1   4   5       10.29       29.54      9.80 o 
   2   4   5        0.74       15.96     13.76 o 
   3   4   5       12.22        3.68     12.47 o 
   4   4   5     1354.48     1325.28     51.21 o 
   5   4   5      231.65      236.23     38.54 o 
   6   4   5       14.85        6.51     18.40 o 
   7   4   5        2.27        9.86     23.06 o 
   8   4   5      113.99       90.45     34.53 o 
   9   4   5       70.84       -4.40     28.78 o 
 -10   5   5        9.66       20.26     27.48 o 
  -9   5   5        0.50      -25.01     21.10 o 
  -8   5   5       67.96       46.48     24.31 o 
  -7   5   5        8.45       16.19     45.91 o 
  -6   5   5        0.44       23.72     38.20 o 
  -5   5   5      708.40      627.62     59.44 o 
  -4   5   5       47.09       68.27     16.95 o 
  -3   5   5     1108.49     1162.05     34.82 o 
  -2   5   5       22.41       34.60     19.80 o 
  -1   5   5       15.46       14.70     10.03 o 
   0   5   5     1030.13     1212.90     31.88 o 
   1   5   5      522.34      600.76     26.43 o 
   2   5   5      599.36      625.64     29.19 o 
   3   5   5      119.64       65.34     17.29 o 
   4   5   5     1242.05     1307.17     45.24 o 
   5   5   5       63.11       35.28     19.61 o 
   6   5   5      202.52      165.46     26.06 o 
   7   5   5       71.73       54.63     22.45 o 
   8   5   5       56.60       33.11     32.99 o 
   9   5   5        0.23        0.17     26.62 o 
  -9   6   5       86.04       93.20     49.65 o 
  -8   6   5       39.47       18.99     23.34 o 
  -7   6   5      351.23      379.76     53.90 o 
  -6   6   5       75.01       72.89     27.30 o 
  -5   6   5      129.86      131.16     24.32 o 
  -4   6   5      314.19      359.10     31.02 o 
  -3   6   5     2743.56     2766.85     55.48 o 
  -2   6   5     1573.52     1614.41     38.85 o 
  -1   6   5     1077.20     1124.44     31.34 o 
   0   6   5      744.23      909.32     21.31 o 
   1   6   5       55.38        8.36     12.26 o 
   2   6   5      239.03      221.32     30.12 o 
   3   6   5      236.67      238.48     23.57 o 
   4   6   5      262.59      244.97     55.74 o 
   5   6   5      394.63      402.19     32.88 o 
   6   6   5       77.05       47.22     21.41 o 
   7   6   5       62.54       48.44     22.99 o 
   8   6   5      200.86      281.80     41.72 o 
   9   6   5       55.94        0.25     42.37 o 
  -9   7   5       97.31       99.25     31.00 o 
  -8   7   5      624.11      597.94     49.34 o 
  -7   7   5       70.74       74.89     25.12 o 
  -6   7   5      184.86      194.79     40.50 o 
  -5   7   5     1715.86     1710.31     57.22 o 
  -4   7   5     3732.59     3769.07    123.17 o 
  -3   7   5       94.86      120.27     23.14 o 
  -2   7   5     1241.72     1281.08     35.54 o 
  -1   7   5      959.20      893.21     21.53 o 
   0   7   5     2123.39     2137.52     45.71 o 
   1   7   5      225.37      211.09     21.00 o 
   2   7   5      658.34      634.47     51.11 o 
   3   7   5     1737.20     1643.41     48.98 o 
   4   7   5      331.67      306.91     28.96 o 
   5   7   5       69.11       96.74     22.43 o 
   6   7   5      882.01      873.22     46.28 o 
   7   7   5      503.64      516.76     59.33 o 
   8   7   5        9.57      -33.10     24.21 o 
  -9   8   5       40.56       58.69     28.63 o 
  -8   8   5        3.11        2.36     22.62 o 
  -7   8   5      818.93      807.90     51.29 o 
  -6   8   5     1699.59     1873.18     64.93 o 
  -5   8   5      495.34      486.38     45.75 o 
  -4   8   5      101.77       63.13     22.23 o 
  -3   8   5     4951.76     4800.81    115.80 o 
  -2   8   5     1406.77     1352.03     37.93 o 
  -1   8   5      135.97      157.46     16.21 o 
   0   8   5       10.26       -3.49     11.49 o 
   1   8   5     1539.81     1422.64     42.53 o 
   2   8   5      501.48      486.15     32.07 o 
   3   8   5      236.16      187.66     24.17 o 
   4   8   5      438.04      422.92     47.35 o 
   5   8   5     1397.01     1359.83     52.65 o 
   6   8   5      325.09      299.01     33.31 o 
   7   8   5      909.03      833.56     49.56 o 
   8   8   5      445.94      439.99     60.85 o 
  -9   9   5       14.35       13.98     33.40 o 
  -8   9   5      139.80      132.70     31.98 o 
  -7   9   5       17.37       19.78     22.59 o 
  -6   9   5       32.20        9.65     41.35 o 
  -5   9   5      705.24      807.74     49.65 o 
  -4   9   5       68.28       58.92     18.73 o 
  -3   9   5       42.35       42.19     19.98 o 
  -2   9   5      811.33      817.10     32.32 o 
  -1   9   5     1833.07     1728.51     55.55 o 
   0   9   5      455.80      452.22     27.50 o 
   1   9   5       33.22       47.60     17.19 o 
   2   9   5       33.73       14.15     16.28 o 
   3   9   5       36.19       29.47     19.63 o 
   4   9   5      207.38      223.43     28.29 o 
   5   9   5       47.03       26.75     19.98 o 
   6   9   5     1050.07     1061.38     52.88 o 
   7   9   5       60.85       55.30     25.03 o 
   8   9   5      124.31      114.44     30.54 o 
  -9  10   5        0.57       -7.98     26.70 o 
  -8  10   5        2.00        1.37     25.64 o 
  -7  10   5        0.00      -17.42     21.52 o 
  -6  10   5        1.19      -26.02     17.35 o 
  -5  10   5      339.27      378.13     35.11 o 
  -4  10   5       47.95        2.71     25.99 o 
  -3  10   5       18.24       14.89     22.18 o 
  -2  10   5        8.12       -1.21     13.81 o 
  -1  10   5        0.01      -21.39     18.49 o 
   0  10   5       86.62      141.78     25.95 o 
   1  10   5        0.06       14.84     16.20 o 
   2  10   5        3.12       22.15     21.40 o 
   3  10   5        1.81       25.03     18.23 o 
   4  10   5        3.04        8.94     26.91 o 
   5  10   5        0.38       -5.19     18.06 o 
   6  10   5        0.13      -22.31     19.58 o 
   7  10   5        2.75       16.56     23.97 o 
   8  10   5       63.27       24.67     29.95 o 
  -8  11   5      144.60      129.65     39.25 o 
  -7  11   5       89.78       45.61     24.70 o 
  -6  11   5      124.75       97.41     31.77 o 
  -5  11   5     1198.34     1170.86     53.17 o 
  -4  11   5       31.66        9.48     22.87 o 
  -3  11   5      660.00      687.54     49.73 o 
  -2  11   5       15.00       29.65     21.39 o 
  -1  11   5      848.68      937.36     48.10 o 
   0  11   5        6.08        9.93     20.21 o 
   1  11   5     1468.71     1442.48     57.47 o 
   2  11   5      720.64      749.90     39.87 o 
   3  11   5     1303.09     1416.13     58.75 o 
   4  11   5      396.19      441.08     38.56 o 
   5  11   5        4.03      -10.22     27.53 o 
   6  11   5      350.75      357.94     37.65 o 
   7  11   5       24.36       12.46     33.68 o 
  -8  12   5        0.00       -9.90     24.75 o 
  -7  12   5       58.95       85.69     31.21 o 
  -6  12   5      836.65      870.84     98.08 o 
  -5  12   5        8.78       14.37     19.34 o 
  -4  12   5        7.57      -21.82     20.63 o 
  -3  12   5     1017.02     1142.69     54.39 o 
  -2  12   5      712.81      714.35     45.11 o 
  -1  12   5      335.19      317.25     38.00 o 
   0  12   5     2345.95     2225.99     70.03 o 
   1  12   5     5040.95     5052.24    109.62 o 
   2  12   5     1205.32     1272.29     49.05 o 
   3  12   5      144.68      104.80     25.81 o 
   4  12   5     1116.86     1194.56     80.44 o 
   5  12   5      628.48      716.45     47.07 o 
   6  12   5       90.02       68.83     34.22 o 
   7  12   5      121.93       73.61     29.81 o 
  -7  13   5       55.39       67.66     34.79 o 
  -6  13   5       45.85        6.43     23.87 o 
  -5  13   5      290.71      305.29     34.88 o 
  -4  13   5      571.01      554.36     39.81 o 
  -3  13   5      158.23      180.61     50.13 o 
  -2  13   5      772.91      699.52     45.17 o 
  -1  13   5     1344.96     1336.98     58.34 o 
   0  13   5     6130.81     6000.76    121.99 o 
   1  13   5        5.85       50.31     24.21 o 
   2  13   5      438.96      453.25     41.36 o 
   3  13   5     1248.20     1388.90     56.43 o 
   4  13   5       10.17        4.35     18.78 o 
   5  13   5      166.89      152.92     30.91 o 
   6  13   5      817.04      773.84     64.85 o 
   7  13   5      154.94      223.29     35.20 o 
  -7  14   5       64.70       20.75     24.56 o 
  -6  14   5      172.81      144.50     31.16 o 
  -5  14   5       10.43       35.19     43.17 o 
  -4  14   5       47.47        8.22     30.25 o 
  -3  14   5      425.87      553.63     54.52 o 
  -2  14   5      360.02      422.38     61.47 o 
  -1  14   5      430.51      425.17     40.35 o 
   0  14   5      251.49      329.92     37.07 o 
   1  14   5      427.89      406.09     81.73 o 
   2  14   5      248.60      316.78     38.27 o 
   3  14   5      162.82      150.69     29.80 o 
   4  14   5      120.80      102.10     25.83 o 
   5  14   5      172.62      179.84     45.73 o 
   6  14   5       53.38       45.76     23.84 o 
  -6  15   5        0.00       38.09     32.08 o 
  -5  15   5      133.31       55.84     33.51 o 
  -4  15   5      179.12      168.28     76.49 o 
  -3  15   5        0.66       27.78     76.67 o 
  -2  15   5       34.26      -20.93     21.62 o 
  -1  15   5      150.09      137.00     29.40 o 
   0  15   5      419.77      386.62     40.75 o 
   1  15   5        1.62      -17.53     20.91 o 
   2  15   5      260.13      253.94     37.21 o 
   3  15   5        1.45       14.18     22.90 o 
   4  15   5        8.25        7.15     24.17 o 
   5  15   5        0.56       42.05     24.16 o 
   6  15   5        3.34       20.56     25.17 o 
  -6  16   5      275.28      197.22     80.44 o 
  -5  16   5       13.72       52.36     55.26 o 
  -4  16   5      221.79      137.19     38.06 o 
  -3  16   5      326.75      240.01     45.59 o 
  -2  16   5      493.42      478.57     45.27 o 
  -1  16   5      301.43      245.34     36.13 o 
   0  16   5      115.24       61.45     26.84 o 
   1  16   5       43.34        6.52     46.62 o 
   2  16   5        5.86       -7.74     22.20 o 
   3  16   5       47.46       85.75     28.85 o 
   4  16   5      173.59      137.25     33.58 o 
   5  16   5       80.29       44.54     40.43 o 
  -5  17   5      317.97      245.34     85.75 o 
  -4  17   5      261.28      255.43     48.21 o 
  -3  17   5       54.83       22.18     61.98 o 
  -2  17   5      475.80      408.44     52.68 o 
  -1  17   5      337.28      341.57     41.06 o 
   0  17   5      449.77      444.53     44.72 o 
   1  17   5        0.00      -18.88     22.72 o 
   2  17   5        3.18       -1.60     38.85 o 
   3  17   5      391.88      423.74     52.31 o 
   4  17   5        1.67       25.01     27.33 o 
  -4  18   5        3.60       44.23     62.28 o 
  -3  18   5      327.24      345.54     53.72 o 
  -2  18   5      156.82      108.34     38.75 o 
  -1  18   5        3.25       -7.30     24.16 o 
   0  18   5       21.97       46.28     28.12 o 
   1  18   5      125.49       81.31     29.19 o 
   2  18   5      236.22      277.53     41.61 o 
   3  18   5       25.87       51.10     28.84 o 
  -2  19   5       73.44      106.34     46.47 o 
  -1  19   5       25.45        8.48     28.27 o 
   0  19   5        0.31      -37.70     25.35 o 
   1  19   5       42.96       19.75     27.58 o 
   2  19   5        5.93       -1.13     28.17 o 
 -10   0   6       54.22       -6.96     47.89 o 
  -9   0   6       29.89       52.96     45.41 o 
  -8   0   6     3673.25     3633.15    165.25 o 
  -7   0   6     1921.31     2131.23     85.35 o 
  -6   0   6     1717.59     1809.16     72.60 o 
  -5   0   6      287.86      274.38    106.81 o 
  -4   0   6     5644.64     5283.90    177.28 o 
  -3   0   6     2751.70     2679.28     66.17 o 
  -2   0   6      122.15      145.50     22.35 o 
  -1   0   6      197.46      288.06     25.25 o 
   0   0   6     1337.33     1259.48     65.64 o 
   1   0   6      607.16      563.02     27.52 o 
   2   0   6     1887.13     1884.24     48.71 o 
   3   0   6      939.71      889.39     37.42 o 
   4   0   6     3277.46     3141.71     72.04 o 
   5   0   6      159.70      186.53     26.57 o 
   6   0   6     2512.49     2434.95     84.73 o 
   7   0   6     3385.86     3355.02    178.81 o 
   8   0   6      401.47      433.12     93.30 o 
   9   0   6       43.62      -36.09     51.54 o 
 -10   1   6      132.84      105.86     40.57 o 
  -9   1   6      265.98      278.48     46.45 o 
  -8   1   6      137.38       92.56     28.62 o 
  -7   1   6      399.63      439.34     39.21 o 
  -6   1   6      775.09      743.52     36.93 o 
  -5   1   6      493.28      569.21     30.11 o 
  -4   1   6      677.80      743.44     29.48 o 
  -3   1   6     2823.98     2898.80     49.29 o 
  -2   1   6     8627.37     8754.30    118.11 o 
  -1   1   6       13.88       10.49      8.85 o 
   0   1   6      461.20      538.15     18.85 o 
   1   1   6     1436.69     1502.59     29.38 o 
   2   1   6     2138.83     2052.04     35.95 o 
   3   1   6      974.72     1029.48     27.80 o 
   4   1   6      547.93      557.36     23.96 o 
   5   1   6      949.00      907.53     30.74 o 
   6   1   6      825.83      813.38     49.24 o 
   7   1   6       54.45       42.55     24.77 o 
   8   1   6      336.21      272.15     77.20 o 
   9   1   6      370.60      426.44     69.17 o 
 -10   2   6       42.01       35.65     35.38 o 
  -9   2   6        7.06      -11.40     23.36 o 
  -8   2   6       16.64       -6.35     21.82 o 
  -7   2   6       71.51       87.56     25.01 o 
  -6   2   6      642.72      611.91     40.43 o 
  -5   2   6      881.23      935.23     36.66 o 
  -4   2   6      466.92      492.49     25.21 o 
  -3   2   6       86.88       94.09     13.20 o 
  -2   2   6       24.08       20.42     12.21 o 
  -1   2   6       26.73       32.09      9.33 o 
   0   2   6      904.14     1004.63     26.06 o 
   1   2   6       36.22       53.43     10.18 o 
   2   2   6       67.75       77.13     11.22 o 
   3   2   6      681.28      759.15     24.79 o 
   4   2   6        0.43        6.74     12.06 o 
   5   2   6       28.32       -6.12     20.91 o 
   6   2   6        1.08       -5.68     18.26 o 
   7   2   6       13.56       21.56     22.45 o 
   8   2   6       21.10       11.31     24.15 o 
   9   2   6        0.01      -40.85     27.24 o 
 -10   3   6       31.62      -41.45     28.40 o 
  -9   3   6      145.36      100.01     31.38 o 
  -8   3   6      108.32       81.52     26.77 o 
  -7   3   6       42.60       -8.90     24.31 o 
  -6   3   6      495.59      474.68     53.67 o 
  -5   3   6      224.95      230.81     27.26 o 
  -4   3   6      937.68     1040.26     52.87 o 
  -3   3   6        0.25       -0.55      8.84 o 
  -2   3   6     1174.16     1208.36     33.85 o 
  -1   3   6     1091.58     1236.52     54.96 o 
   0   3   6      454.36      461.11     18.11 o 
   1   3   6      314.94      354.59     16.97 o 
   2   3   6      591.17      605.03     30.92 o 
   3   3   6        0.76       10.24     11.99 o 
   4   3   6       96.58       88.63     18.17 o 
   5   3   6       78.49       95.85     21.57 o 
   6   3   6        6.11       -3.78     17.20 o 
   7   3   6        0.03       -9.00     22.26 o 
   8   3   6      152.26      156.64     35.97 o 
   9   3   6       28.47       14.56     34.76 o 
 -10   4   6       50.57       80.34     32.48 o 
  -9   4   6        1.93      -20.62     22.89 o 
  -8   4   6      466.79      484.86    110.50 o 
  -7   4   6      370.68      323.43     35.88 o 
  -6   4   6       22.36       25.03     20.42 o 
  -5   4   6        5.97      -10.72     16.60 o 
  -4   4   6      624.23      750.86     80.79 o 
  -3   4   6      246.64      262.57     21.06 o 
  -2   4   6     1794.30     1844.28     41.77 o 
  -1   4   6     6634.58     6620.76    108.69 o 
   0   4   6     9287.78     9448.13     92.87 o 
   1   4   6     2699.64     2795.52     62.61 o 
   2   4   6     1232.95     1207.72     28.01 o 
   3   4   6     5043.24     5038.64     90.12 o 
   4   4   6     1091.01     1018.78     50.09 o 
   5   4   6      535.05      612.42     36.76 o 
   6   4   6      129.08       53.19     22.18 o 
   7   4   6      136.99      123.71     30.67 o 
   8   4   6       17.81       40.45     28.20 o 
  -9   5   6      330.82      299.83     40.39 o 
  -8   5   6      406.24      384.32     66.72 o 
  -7   5   6       47.35       52.66     56.31 o 
  -6   5   6      183.28      189.89     30.48 o 
  -5   5   6     1085.60     1134.82     54.40 o 
  -4   5   6      447.55      497.04     36.79 o 
  -3   5   6     1930.80     1967.49     47.02 o 
  -2   5   6     3719.25     3718.93     70.23 o 
  -1   5   6     2842.65     2713.79     65.48 o 
   0   5   6        5.53       -6.55      8.70 o 
   1   5   6     5310.44     5501.70    112.76 o 
   2   5   6     4853.90     4791.60     79.22 o 
   3   5   6      130.93      160.26     22.28 o 
   4   5   6      383.96      392.12     30.44 o 
   5   5   6     1006.07     1140.23     64.15 o 
   6   5   6     1086.82     1057.84     62.21 o 
   7   5   6       78.09       60.02     26.53 o 
   8   5   6      163.38      202.85     45.39 o 
  -9   6   6       27.77       13.85     26.31 o 
  -8   6   6      133.48       90.84     38.29 o 
  -7   6   6      201.87      228.39     33.22 o 
  -6   6   6      299.01      289.07     34.51 o 
  -5   6   6      250.16      232.76     28.61 o 
  -4   6   6      293.25      348.02     30.24 o 
  -3   6   6     1336.74     1371.65     40.00 o 
  -2   6   6      119.19      138.54     17.47 o 
  -1   6   6     1901.76     1838.78     40.30 o 
   0   6   6     2238.81     2208.81     36.07 o 
   1   6   6       42.76       12.88     15.47 o 
   2   6   6      296.80      309.22     25.11 o 
   3   6   6     2271.30     2472.36     88.67 o 
   4   6   6       85.07      102.70     28.08 o 
   5   6   6       71.03       44.96     21.04 o 
   6   6   6      295.12      254.77     30.63 o 
   7   6   6      156.49      133.51     27.76 o 
   8   6   6       58.18       65.98     29.63 o 
  -9   7   6        0.38      -15.87     25.13 o 
  -8   7   6        3.07      -15.49     23.94 o 
  -7   7   6       25.29       19.86     23.24 o 
  -6   7   6      752.18      861.36    103.16 o 
  -5   7   6       26.83        0.65     18.67 o 
  -4   7   6      684.86      671.73     33.81 o 
  -3   7   6       75.09       72.57     17.62 o 
  -2   7   6        2.32       12.46     13.39 o 
  -1   7   6      217.40      210.93     17.85 o 
   0   7   6      524.16      540.49     28.18 o 
   1   7   6      390.58      385.20     26.46 o 
   2   7   6       13.49       17.83     16.39 o 
   3   7   6       21.35       37.59     18.02 o 
   4   7   6      324.39      395.41     32.57 o 
   5   7   6       15.49        4.01     17.73 o 
   6   7   6       56.89       30.81     21.46 o 
   7   7   6        0.25       69.17     24.47 o 
   8   7   6        0.29        6.84     26.74 o 
  -9   8   6       79.85       96.56     33.30 o 
  -8   8   6      118.67      147.69     33.79 o 
  -7   8   6      171.72      158.98     61.42 o 
  -6   8   6      166.15      185.51     47.26 o 
  -5   8   6        9.68       -3.21     18.84 o 
  -4   8   6      282.01      283.60     31.51 o 
  -3   8   6      590.43      569.00     30.67 o 
  -2   8   6      128.06      147.89     21.82 o 
  -1   8   6      105.44       90.61     27.31 o 
   0   8   6      180.50      206.47     27.66 o 
   1   8   6        3.43       -6.02     15.15 o 
   2   8   6       72.37       48.63     18.77 o 
   3   8   6      114.52      129.89     22.91 o 
   4   8   6        0.58       20.15     24.05 o 
   5   8   6        5.73        5.75     21.26 o 
   6   8   6       41.94       37.26     22.10 o 
   7   8   6      227.88      133.20     30.63 o 
   8   8   6       13.34       26.78     30.28 o 
  -9   9   6      119.98      169.65     47.05 o 
  -8   9   6      105.17       85.12     29.26 o 
  -7   9   6       18.54      -29.87     19.91 o 
  -6   9   6      298.82      318.65     35.74 o 
  -5   9   6        1.61       -3.60     19.26 o 
  -4   9   6        0.88       -0.39     20.96 o 
  -3   9   6      807.34      815.32     35.72 o 
  -2   9   6     1701.83     1696.82     45.18 o 
  -1   9   6     1123.56     1072.65     50.07 o 
   0   9   6       17.73       54.66     21.13 o 
   1   9   6      686.10      691.02     56.98 o 
   2   9   6      645.51      632.35     36.15 o 
   3   9   6      441.68      450.29     34.34 o 
   4   9   6      178.11      181.90     26.74 o 
   5   9   6       69.27      122.67     37.47 o 
   6   9   6        7.43        0.00     21.69 o 
   7   9   6        0.11      -24.64     19.88 o 
   8   9   6      161.75      185.98     43.53 o 
  -8  10   6       49.16       74.63     35.55 o 
  -7  10   6      232.16      250.32     36.64 o 
  -6  10   6      260.22      202.59     32.24 o 
  -5  10   6     1059.81     1087.14     52.80 o 
  -4  10   6       45.14       43.82     22.62 o 
  -3  10   6     1202.21     1259.50     62.31 o 
  -2  10   6       86.82      109.26     25.44 o 
  -1  10   6      763.30      785.97     76.50 o 
   0  10   6     1353.16     1412.72     56.00 o 
   1  10   6      593.78      621.08     43.74 o 
   2  10   6       26.33       18.84     21.03 o 
   3  10   6      967.48      975.59     45.83 o 
   4  10   6      103.94      163.89     26.74 o 
   5  10   6      177.04      199.42     31.30 o 
   6  10   6      433.78      403.93     39.12 o 
   7  10   6      200.11      253.39     35.86 o 
  -8  11   6      108.47       70.81     30.38 o 
  -7  11   6       10.12       21.11     29.25 o 
  -6  11   6      732.15      757.20     69.44 o 
  -5  11   6        3.68      -13.31     29.13 o 
  -4  11   6      513.56      459.23     44.94 o 
  -3  11   6      432.96      406.87     38.28 o 
  -2  11   6      446.53      463.54     54.24 o 
  -1  11   6        0.80        0.14     20.12 o 
   0  11   6        4.44       15.06     20.73 o 
   1  11   6        5.47       28.26     21.55 o 
   2  11   6       32.94       41.45     25.23 o 
   3  11   6       14.13       18.18     18.85 o 
   4  11   6       54.76       54.49     23.17 o 
   5  11   6      679.53      642.68     45.10 o 
   6  11   6      352.76      360.58     41.39 o 
   7  11   6        5.51        8.33     24.64 o 
  -8  12   6        0.88       -3.39     47.05 o 
  -7  12   6       71.20       43.31     26.08 o 
  -6  12   6       44.88       48.39     24.08 o 
  -5  12   6       21.65        5.15     20.59 o 
  -4  12   6      178.01      166.34     38.75 o 
  -3  12   6      570.82      538.98     42.95 o 
  -2  12   6      155.05      100.12     27.15 o 
  -1  12   6      153.10      131.52     29.20 o 
   0  12   6     1243.53     1267.33     62.51 o 
   1  12   6      664.20      668.33     48.51 o 
   2  12   6      189.93      112.92     27.80 o 
   3  12   6      132.03      148.22     30.65 o 
   4  12   6      211.79      145.15     38.87 o 
   5  12   6      172.61      169.43     45.33 o 
   6  12   6       16.48       12.49     25.38 o 
   7  12   6      330.14      263.56     37.99 o 
  -7  13   6       15.66      -14.99     23.92 o 
  -6  13   6      121.18      146.66     42.44 o 
  -5  13   6       51.50       73.50     53.49 o 
  -4  13   6       59.21       31.57     28.91 o 
  -3  13   6        1.47       31.00     24.91 o 
  -2  13   6      137.54       99.21     27.41 o 
  -1  13   6       46.48       40.50     25.18 o 
   0  13   6      367.62      376.62     39.25 o 
   1  13   6        9.09       32.75     23.26 o 
   2  13   6       70.56       66.90     27.01 o 
   3  13   6      802.94      856.20     55.58 o 
   4  13   6      209.40      174.08     33.48 o 
   5  13   6      160.04      135.21     31.08 o 
   6  13   6        0.21       27.11     25.37 o 
  -7  14   6      210.17      230.83     37.03 o 
  -6  14   6       54.64       60.06     36.10 o 
  -5  14   6      308.03      304.38     76.61 o 
  -4  14   6      250.68      228.91     61.04 o 
  -3  14   6      446.38      445.02     84.22 o 
  -2  14   6        5.35      -13.81     21.46 o 
  -1  14   6        3.52        8.48     22.40 o 
   0  14   6       97.89      103.88     28.66 o 
   1  14   6      479.75      421.00     50.38 o 
   2  14   6       60.69       50.37     26.95 o 
   3  14   6      644.10      700.81     52.70 o 
   4  14   6      256.50      275.94     39.64 o 
   5  14   6        6.07       18.21     26.48 o 
   6  14   6      251.33      262.01     38.96 o 
  -6  15   6      283.53      102.97     64.87 o 
  -5  15   6      423.43      483.55     56.43 o 
  -4  15   6       83.69       33.70     29.27 o 
  -3  15   6       16.59        0.26     27.84 o 
  -2  15   6      252.15      309.79     39.43 o 
  -1  15   6      264.76      247.11     36.56 o 
   0  15   6       86.57      114.05     29.68 o 
   1  15   6      258.54      201.70     34.70 o 
   2  15   6      255.28      230.40     36.93 o 
   3  15   6       14.98       25.44     25.36 o 
   4  15   6      225.48      224.31     36.96 o 
   5  15   6      454.35      478.94     52.28 o 
  -5  16   6       73.30       53.67     32.50 o 
  -4  16   6       38.91       69.42     48.89 o 
  -3  16   6      108.79       60.34     32.90 o 
  -2  16   6       50.41       18.79     45.52 o 
  -1  16   6      181.46      147.75     32.29 o 
   0  16   6      605.75      539.59     48.67 o 
   1  16   6      307.22      240.04     42.42 o 
   2  16   6        1.39        2.33     24.39 o 
   3  16   6      285.08      315.49     43.69 o 
   4  16   6       29.24       37.55     29.80 o 
  -4  17   6       10.01       33.11     33.38 o 
  -3  17   6       14.08       29.76     35.03 o 
  -2  17   6        1.57       -4.22     30.02 o 
  -1  17   6      270.53      213.91     37.78 o 
   0  17   6        8.70        6.64     25.14 o 
   1  17   6      194.81       95.48     29.91 o 
   2  17   6       67.70       20.87     27.00 o 
   3  17   6        7.35       28.13     31.71 o 
  -3  18   6       66.40      116.17     41.54 o 
  -2  18   6        1.16      -35.31     27.40 o 
  -1  18   6        0.32       22.22     28.15 o 
   0  18   6      215.29      215.01     39.23 o 
   1  18   6       43.82       11.15     26.16 o 
   2  18   6        1.12       27.99     28.97 o 
  -1  19   6       25.42       22.18     29.35 o 
   0  19   6       96.42       87.76     32.34 o 
  -9   1   7        4.78      -16.95     26.95 o 
  -8   1   7      308.15      241.97     41.99 o 
  -7   1   7      263.66      225.80     68.53 o 
  -6   1   7        0.61       39.70     21.26 o 
  -5   1   7      125.21      131.81     26.20 o 
  -4   1   7       61.21       73.16     16.22 o 
  -3   1   7     1278.40     1296.77     62.17 o 
  -2   1   7      103.19      139.86     19.51 o 
  -1   1   7      404.16      447.21     20.93 o 
   0   1   7      428.38      440.75     19.15 o 
   1   1   7      814.38      798.05     23.93 o 
   2   1   7      217.83      222.86     16.29 o 
   3   1   7      489.23      487.89     23.82 o 
   4   1   7      113.32      106.58     20.13 o 
   5   1   7      863.58      847.84     36.79 o 
   6   1   7       11.21       36.60     22.29 o 
   7   1   7      386.30      398.10     59.16 o 
   8   1   7       67.26       90.22     41.65 o 
  -9   2   7      199.12      143.95     39.20 o 
  -8   2   7      586.54      607.97     69.00 o 
  -7   2   7       26.50       21.74     24.75 o 
  -6   2   7      102.38       40.76     21.56 o 
  -5   2   7      150.73      204.37     27.42 o 
  -4   2   7      134.25      134.08     22.46 o 
  -3   2   7      748.72      757.67     28.62 o 
  -2   2   7     6436.14     6554.45     74.87 o 
  -1   2   7     2065.73     1969.28     36.85 o 
   0   2   7     6682.87     7044.83     79.10 o 
   1   2   7      564.94      528.46     20.89 o 
   2   2   7      589.79      612.20     22.83 o 
   3   2   7       40.72       33.04     13.29 o 
   4   2   7        0.96       -9.97     15.06 o 
   5   2   7      262.38      285.55     37.45 o 
   6   2   7      618.29      666.61     40.71 o 
   7   2   7        0.48        4.71     23.42 o 
   8   2   7       67.21       84.71     48.95 o 
  -9   3   7      106.71       53.89     34.80 o 
  -8   3   7       21.98       18.01     24.33 o 
  -7   3   7      283.97      323.56     41.04 o 
  -6   3   7     1081.38     1172.17     54.22 o 
  -5   3   7       32.74       44.35     20.49 o 
  -4   3   7      334.92      286.09     29.62 o 
  -3   3   7     1027.91      964.89     38.58 o 
  -2   3   7       70.46      104.86     16.34 o 
  -1   3   7     1621.86     1622.18     32.73 o 
   0   3   7     1194.25     1165.93     28.70 o 
   1   3   7     2163.55     2189.32     40.20 o 
   2   3   7       12.48       28.04     13.80 o 
   3   3   7      556.33      586.40     30.00 o 
   4   3   7     1775.49     1769.97     60.88 o 
   5   3   7     1145.43     1065.07     46.31 o 
   6   3   7       44.18       38.92     22.83 o 
   7   3   7      401.14      368.93     40.94 o 
   8   3   7       31.48       36.85     34.55 o 
  -9   4   7        0.53      -21.54     28.38 o 
  -8   4   7      464.28      404.26     42.01 o 
  -7   4   7       27.17       22.18     26.44 o 
  -6   4   7      354.27      379.88     37.26 o 
  -5   4   7      584.43      591.71     51.73 o 
  -4   4   7      605.27      641.43     36.42 o 
  -3   4   7       12.66       -8.43     18.20 o 
  -2   4   7      319.19      320.45     22.43 o 
  -1   4   7        1.36       16.06      9.27 o 
   0   4   7      104.98      139.03     13.65 o 
   1   4   7      261.57      267.39     22.58 o 
   2   4   7     1345.11     1309.88     42.56 o 
   3   4   7      124.42      154.42     38.75 o 
   4   4   7        2.66       17.75     26.34 o 
   5   4   7       36.29       52.00     19.28 o 
   6   4   7      253.46      231.51     29.61 o 
   7   4   7        6.30       42.46     30.64 o 
   8   4   7        0.41        6.29     25.96 o 
  -9   5   7       12.38       -3.22     27.93 o 
  -8   5   7        0.15       27.41     26.97 o 
  -7   5   7      110.16       71.42     32.62 o 
  -6   5   7       59.51      107.20     25.78 o 
  -5   5   7        5.27       -6.30     20.78 o 
  -4   5   7       19.66       13.23     16.19 o 
  -3   5   7        1.41        7.13     13.80 o 
  -2   5   7      623.58      666.36     28.97 o 
  -1   5   7       37.32       50.77     14.07 o 
   0   5   7      116.06      128.00     13.12 o 
   1   5   7      203.97      229.77     37.05 o 
   2   5   7      112.93      158.00     21.76 o 
   3   5   7       37.39       68.98     19.80 o 
   4   5   7       68.00       98.27     21.97 o 
   5   5   7       17.24       -7.74     23.03 o 
   6   5   7       44.60       15.27     20.15 o 
   7   5   7        0.48      -15.48     20.37 o 
   8   5   7       10.47       20.83     27.54 o 
  -9   6   7      116.91      185.45     37.76 o 
  -8   6   7       69.37       98.48     30.51 o 
  -7   6   7       56.29       53.11     24.09 o 
  -6   6   7        1.01      -30.37     20.24 o 
  -5   6   7      984.34      908.57     64.28 o 
  -4   6   7      398.87      399.04     28.90 o 
  -3   6   7      220.47      281.13     30.95 o 
  -2   6   7      740.68      710.39     31.13 o 
  -1   6   7      779.43      775.72     29.55 o 
   0   6   7      209.06      156.44     28.02 o 
   1   6   7       20.94       12.73     23.01 o 
   2   6   7      369.85      337.00     28.00 o 
   3   6   7       64.67       61.95     19.28 o 
   4   6   7      186.40      212.63     39.66 o 
   5   6   7      185.35      282.85     45.56 o 
   6   6   7      457.02      480.50     40.01 o 
   7   6   7        9.07      -13.27     21.74 o 
   8   6   7       20.96      -18.99     27.46 o 
  -9   7   7        9.61       22.55     29.44 o 
  -8   7   7      185.02      159.86     33.30 o 
  -7   7   7      741.03      826.29     53.40 o 
  -6   7   7     1240.31     1321.62     59.18 o 
  -5   7   7     1010.59      918.78     48.11 o 
  -4   7   7       75.73      137.25     23.34 o 
  -3   7   7     2339.76     2347.29     55.41 o 
  -2   7   7     1093.87     1126.13     46.94 o 
  -1   7   7        8.51       -8.42     16.92 o 
   0   7   7      420.47      464.49     35.80 o 
   1   7   7      723.01      726.46     82.82 o 
   2   7   7       66.01       38.47     17.97 o 
   3   7   7     1648.11     1600.81     52.46 o 
   4   7   7      882.77      947.83     45.26 o 
   5   7   7      649.56      556.64     39.88 o 
   6   7   7      144.34      123.84     27.28 o 
   7   7   7      663.41      672.93     48.03 o 
   8   7   7      299.01      319.09     51.37 o 
  -9   8   7      183.89      272.79     42.55 o 
  -8   8   7      385.63      442.72     47.64 o 
  -7   8   7       69.49       81.30     54.25 o 
  -6   8   7     1047.02      896.09     51.92 o 
  -5   8   7      619.86      659.48     45.87 o 
  -4   8   7      733.27      791.80     37.47 o 
  -3   8   7        2.63        8.75     18.61 o 
  -2   8   7      434.40      454.44     38.41 o 
  -1   8   7     1046.86     1154.03     51.14 o 
   0   8   7      136.22      136.22     29.02 o 
   1   8   7      773.77      828.46     47.19 o 
   2   8   7      262.94      294.28     28.95 o 
   3   8   7     2208.19     2103.11     60.07 o 
   4   8   7      229.04      263.88     50.72 o 
   5   8   7     1269.32     1246.38     54.62 o 
   6   8   7     1230.64     1163.26     56.18 o 
   7   8   7      248.72      256.91     35.29 o 
  -8   9   7        1.91       39.01     27.12 o 
  -7   9   7      183.55      197.66     35.31 o 
  -6   9   7        6.08       17.44     23.24 o 
  -5   9   7      532.16      485.20     39.18 o 
  -4   9   7        2.86       19.03     25.61 o 
  -3   9   7     1471.19     1424.89     48.39 o 
  -2   9   7        3.26       18.99     20.51 o 
  -1   9   7      798.02      934.38     73.85 o 
   0   9   7      446.60      427.86     38.34 o 
   1   9   7       65.18       39.07     30.35 o 
   2   9   7     1446.32     1417.27     60.32 o 
   3   9   7     1501.07     1348.16     55.78 o 
   4   9   7      148.02      111.25     24.85 o 
   5   9   7       93.41       98.09     25.44 o 
   6   9   7        0.58       48.00     23.51 o 
   7   9   7      109.41       98.12     28.22 o 
  -8  10   7       49.23       25.70     27.43 o 
  -7  10   7      154.21      172.36     32.49 o 
  -6  10   7      192.02      167.26     31.45 o 
  -5  10   7       23.57       11.91     19.86 o 
  -4  10   7      148.26      115.73     36.16 o 
  -3  10   7      259.31      213.69     35.71 o 
  -2  10   7        6.20        7.67     21.24 o 
  -1  10   7       90.90       88.35     25.11 o 
   0  10   7       77.14       78.86     42.19 o 
   1  10   7      134.86      127.99     29.51 o 
   2  10   7      386.31      364.66     40.35 o 
   3  10   7        0.82       -0.75     21.96 o 
   4  10   7       62.91       25.31     22.32 o 
   5  10   7       45.49       34.43     23.56 o 
   6  10   7        2.82       20.96     23.54 o 
   7  10   7        0.07        4.25     39.82 o 
  -8  11   7       37.61       43.95     30.30 o 
  -7  11   7      351.06      313.57     52.50 o 
  -6  11   7      339.15      288.01     36.84 o 
  -5  11   7       11.90       -1.42     21.96 o 
  -4  11   7        6.97       -8.22     25.12 o 
  -3  11   7      175.95      175.68     31.36 o 
  -2  11   7       47.30       45.74     24.96 o 
  -1  11   7     1804.28     1834.13     67.81 o 
   0  11   7      801.58      816.60     60.11 o 
   1  11   7       61.13       57.61     33.80 o 
   2  11   7      101.91       83.85     27.76 o 
   3  11   7      605.53      596.67     49.36 o 
   4  11   7      320.01      300.99     38.84 o 
   5  11   7       54.60       40.54     23.60 o 
   6  11   7        4.05       11.04     24.79 o 
  -7  12   7        0.25       18.65     25.52 o 
  -6  12   7      342.42      314.00     39.17 o 
  -5  12   7      398.39      351.91     85.16 o 
  -4  12   7      219.31      255.37     77.32 o 
  -3  12   7       12.24        4.27     22.23 o 
  -2  12   7     1768.41     1759.87     68.82 o 
  -1  12   7     2293.65     2438.73    127.27 o 
   0  12   7        6.35       -8.48     20.79 o 
   1  12   7     1266.47     1240.16     62.01 o 
   2  12   7     1195.45     1211.51     85.04 o 
   3  12   7      868.65      797.00     54.16 o 
   4  12   7       32.39       23.10     26.19 o 
   5  12   7      112.14       54.79     53.31 o 
   6  12   7       87.06       77.20     29.34 o 
  -7  13   7      225.77      232.19     39.02 o 
  -6  13   7       83.00       60.53     39.81 o 
  -5  13   7       75.54      105.36     37.54 o 
  -4  13   7      258.18      332.71     58.62 o 
  -3  13   7     1876.58     2003.67    206.74 o 
  -2  13   7      566.82      657.21     48.61 o 
  -1  13   7      145.40      158.97     31.64 o 
   0  13   7     1450.79     1505.65     68.89 o 
   1  13   7      410.47      515.47     67.42 o 
   2  13   7        4.60       -1.90     21.70 o 
   3  13   7      809.07      786.92     55.90 o 
   4  13   7      373.63      455.49     48.21 o 
   5  13   7       58.67       11.41     45.31 o 
   6  13   7       20.68        1.05     28.08 o 
  -6  14   7       92.26       32.07     35.68 o 
  -5  14   7      473.81      396.40     55.80 o 
  -4  14   7       40.23       29.13     30.40 o 
  -3  14   7        8.99       15.16     26.29 o 
  -2  14   7      376.28      385.15     42.54 o 
  -1  14   7        3.25      -26.19     22.01 o 
   0  14   7      353.32      387.46     42.69 o 
   1  14   7      172.99      140.82     30.84 o 
   2  14   7      791.28      810.81     94.78 o 
   3  14   7      173.63      202.29     36.44 o 
   4  14   7       27.25      -19.21     50.71 o 
   5  14   7        4.50       -5.01     28.44 o 
  -6  15   7       16.24      -38.72     25.81 o 
  -5  15   7        0.09        7.58     32.63 o 
  -4  15   7       19.41       44.22     57.15 o 
  -3  15   7      108.82       77.81     39.57 o 
  -2  15   7      378.89      327.08     58.91 o 
  -1  15   7      296.46      314.35     64.86 o 
   0  15   7        0.04        6.00     23.28 o 
   1  15   7       30.97       -9.06     22.50 o 
   2  15   7       67.74       80.96     29.20 o 
   3  15   7        0.07       57.16     28.49 o 
   4  15   7       10.34      -31.81     21.20 o 
  -5  16   7      274.13      143.66     41.33 o 
  -4  16   7      190.83      184.93     72.66 o 
  -3  16   7        8.57       -1.42     29.20 o 
  -2  16   7       57.86       75.97     64.58 o 
  -1  16   7       30.01      -13.35     23.29 o 
   0  16   7        0.83       -7.41     35.17 o 
   1  16   7        1.39        2.59     25.17 o 
   2  16   7      165.23      154.55     48.38 o 
   3  16   7       30.16       61.37     30.85 o 
   4  16   7       20.95       15.37     28.09 o 
  -4  17   7      311.41      225.20     46.55 o 
  -3  17   7      337.38      287.52    102.91 o 
  -2  17   7        1.09       27.86     31.88 o 
  -1  17   7       25.58       37.65     29.23 o 
   0  17   7      458.39      444.65     49.83 o 
   1  17   7      222.98      214.41     44.92 o 
   2  17   7       10.29        3.39     36.41 o 
   3  17   7       51.18       21.77     28.03 o 
  -2  18   7        8.26      -17.51     64.58 o 
  -1  18   7       56.11        7.80     29.02 o 
   0  18   7      147.68       99.37     33.40 o 
   1  18   7      150.65      184.15     39.33 o 
  -9   0   8      184.81      191.67     58.27 o 
  -8   0   8       25.52       46.47     43.76 o 
  -7   0   8      928.54     1054.13     95.07 o 
  -6   0   8     1283.13     1422.38     98.14 o 
  -5   0   8      559.03      657.46     68.53 o 
  -4   0   8      130.09      233.19     46.94 o 
  -3   0   8      893.78      957.69     44.70 o 
  -2   0   8      499.06      477.12     66.64 o 
  -1   0   8      254.38      236.81     23.73 o 
   0   0   8      182.38      209.70     23.39 o 
   1   0   8     1059.21     1104.97     46.07 o 
   2   0   8      459.47      492.75     32.47 o 
   3   0   8     1417.46     1413.59     55.48 o 
   4   0   8     6139.31     6152.02    119.88 o 
   5   0   8     4254.29     4174.08    130.36 o 
   6   0   8      568.17      452.82     82.21 o 
   7   0   8      937.48      749.82    103.68 o 
   8   0   8      198.15      183.06     68.77 o 
  -9   1   8      171.62      266.81     57.80 o 
  -8   1   8      442.61      388.21     50.16 o 
  -7   1   8        2.97       29.58     27.00 o 
  -6   1   8      126.44      153.07     32.43 o 
  -5   1   8     1083.10     1130.16     60.25 o 
  -4   1   8      669.48      714.28     37.11 o 
  -3   1   8        7.84        7.58     14.53 o 
  -2   1   8     1739.60     1785.41     38.26 o 
  -1   1   8     2012.26     1857.84     38.90 o 
   0   1   8     3044.33     3056.43     48.17 o 
   1   1   8      799.10      799.62     26.49 o 
   2   1   8      957.63      960.50     29.09 o 
   3   1   8      904.30      965.43     30.77 o 
   4   1   8       21.09       46.71     18.59 o 
   5   1   8      387.80      474.18     32.69 o 
   6   1   8     1304.32     1190.84     80.11 o 
   7   1   8      509.08      414.47     60.56 o 
   8   1   8        2.39        6.87     33.87 o 
  -9   2   8       70.07       40.07     32.53 o 
  -8   2   8       67.70       82.82     32.32 o 
  -7   2   8      207.88      235.07     41.93 o 
  -6   2   8      195.94      145.24     39.22 o 
  -5   2   8      493.83      503.17     36.71 o 
  -4   2   8      173.12      195.30     32.64 o 
  -3   2   8      665.30      640.69     34.34 o 
  -2   2   8     1090.69     1158.55     62.23 o 
  -1   2   8      136.43      160.78     15.58 o 
   0   2   8      208.91      218.49     17.51 o 
   1   2   8      632.48      620.91     24.12 o 
   2   2   8        9.96       10.70     15.08 o 
   3   2   8      687.98      711.19     33.15 o 
   4   2   8        6.41       11.37     16.17 o 
   5   2   8       10.04       23.47     19.12 o 
   6   2   8        0.24       -6.81     20.55 o 
   7   2   8       18.67        4.83     30.19 o 
   8   2   8       52.26       80.47     43.07 o 
  -9   3   8      230.23      263.39     46.88 o 
  -8   3   8      267.84      168.32     55.67 o 
  -7   3   8      156.90      168.50     36.85 o 
  -6   3   8      722.16      674.98     44.15 o 
  -5   3   8      397.24      381.01     34.06 o 
  -4   3   8      184.19      168.22     24.51 o 
  -3   3   8      114.85      142.68     32.48 o 
  -2   3   8     2088.70     2042.32     49.09 o 
  -1   3   8       38.46       39.68     18.63 o 
   0   3   8      454.78      467.74     22.27 o 
   1   3   8       31.07        5.74     25.93 o 
   2   3   8      368.15      386.80     28.36 o 
   3   3   8        8.47        0.02     16.25 o 
   4   3   8      220.49      222.51     25.17 o 
   5   3   8        7.74       12.10     18.43 o 
   6   3   8      347.35      348.86     39.17 o 
   7   3   8      100.50      173.16     49.72 o 
   8   3   8       14.46      -19.41     52.02 o 
  -9   4   8       36.82       47.26     34.65 o 
  -8   4   8      118.83       69.92     33.23 o 
  -7   4   8      278.20      316.05     37.74 o 
  -6   4   8      830.54      875.58     49.72 o 
  -5   4   8       10.71       20.77     19.71 o 
  -4   4   8      647.55      663.78     57.78 o 
  -3   4   8     2885.70     2731.41     59.20 o 
  -2   4   8     2114.17     2055.84     49.71 o 
  -1   4   8       27.03       16.26     14.13 o 
   0   4   8     1600.11     1738.64     45.67 o 
   1   4   8     4452.39     4459.76     78.70 o 
   2   4   8       47.07       47.90     18.83 o 
   3   4   8      156.07      127.12     23.43 o 
   4   4   8      255.80      282.82     30.35 o 
   5   4   8       54.39       48.93     21.41 o 
   6   4   8       83.65       61.37     23.10 o 
   7   4   8       89.04       81.81     30.11 o 
   8   4   8      100.37       92.57    113.76 o 
  -9   5   8       12.56      -19.54     30.32 o 
  -8   5   8      444.00      493.11     47.97 o 
  -7   5   8      225.83      343.08     39.40 o 
  -6   5   8       19.28       24.74     22.78 o 
  -5   5   8     1193.53     1157.93     52.31 o 
  -4   5   8      252.71      257.41     26.07 o 
  -3   5   8      472.33      464.98     37.83 o 
  -2   5   8     1568.31     1576.91     44.47 o 
  -1   5   8     4331.37     4514.72     74.56 o 
   0   5   8     1317.18     1385.91     53.99 o 
   1   5   8      761.40      742.55     47.56 o 
   2   5   8      111.69      121.28     21.44 o 
   3   5   8     2468.66     2357.39     69.77 o 
   4   5   8      101.05      131.76     24.59 o 
   5   5   8       63.96       84.24     23.75 o 
   6   5   8      419.88      488.15     40.02 o 
   7   5   8      323.59      335.86     43.83 o 
  -9   6   8       29.88       83.09     37.29 o 
  -8   6   8       79.19       15.05     32.29 o 
  -7   6   8      161.33      184.12     34.02 o 
  -6   6   8      644.73      663.80     48.73 o 
  -5   6   8      108.95       80.05     28.87 o 
  -4   6   8       35.50       41.55     18.33 o 
  -3   6   8     1449.60     1444.84     44.89 o 
  -2   6   8     1139.75     1257.45     40.23 o 
  -1   6   8     1496.12     1435.48     55.16 o 
   0   6   8      778.41      760.81     45.10 o 
   1   6   8      640.51      656.13     42.60 o 
   2   6   8      785.93      797.80     38.95 o 
   3   6   8      244.70      261.64     28.49 o 
   4   6   8       91.78      121.59     27.17 o 
   5   6   8      160.63      185.84     28.40 o 
   6   6   8        9.04      -10.79     20.57 o 
   7   6   8      105.53       53.78     28.20 o 
  -8   7   8       83.30       89.08     31.96 o 
  -7   7   8       16.21        7.96     23.95 o 
  -6   7   8       98.98       70.42     26.73 o 
  -5   7   8       74.92       53.06     21.84 o 
  -4   7   8      143.43      118.88     22.33 o 
  -3   7   8        1.16        8.49     18.39 o 
  -2   7   8      102.18       82.76     23.99 o 
  -1   7   8        0.53      -14.17     19.36 o 
   0   7   8      575.74      667.12     52.77 o 
   1   7   8      214.45      226.39     32.24 o 
   2   7   8      410.16      439.12     89.11 o 
   3   7   8      241.29      305.20     31.03 o 
   4   7   8      131.03      103.71     24.88 o 
   5   7   8        4.82      -24.96     23.63 o 
   6   7   8       52.48       42.79     24.66 o 
   7   7   8       25.85       20.34     24.96 o 
  -8   8   8       34.92        5.93     28.93 o 
  -7   8   8        4.17       11.69     39.34 o 
  -6   8   8      388.42      407.90     40.35 o 
  -5   8   8      219.77      239.13     37.82 o 
  -4   8   8        7.37        0.58     17.05 o 
  -3   8   8        2.88      -25.94     18.77 o 
  -2   8   8       83.22       99.05     27.37 o 
  -1   8   8      128.95      105.16     26.28 o 
   0   8   8        0.67      -16.07     20.56 o 
   1   8   8       25.51       57.99     29.26 o 
   2   8   8      640.02      665.91     47.11 o 
   3   8   8        0.72      -15.92     20.67 o 
   4   8   8      761.33      747.35     44.45 o 
   5   8   8      379.89      405.94     38.45 o 
   6   8   8        3.42       36.61     23.11 o 
   7   8   8        0.48       41.30     26.07 o 
  -8   9   8      166.62      113.46     33.16 o 
  -7   9   8       43.52       22.65     24.62 o 
  -6   9   8       38.29       30.59     24.42 o 
  -5   9   8      346.28      324.37     65.72 o 
  -4   9   8      203.11      224.56     27.07 o 
  -3   9   8      283.10      255.06     50.64 o 
  -2   9   8      448.18      493.08     41.52 o 
  -1   9   8     1613.47     1481.87     73.04 o 
   0   9   8     1241.44     1201.63     57.19 o 
   1   9   8       81.93       35.10     24.66 o 
   2   9   8       23.99       75.17     25.88 o 
   3   9   8      378.57      423.72     62.06 o 
   4   9   8      182.65       77.26     28.33 o 
   5   9   8      107.82       64.88     29.15 o 
   6   9   8      181.60      126.19     36.42 o 
   7   9   8      214.81      235.27     36.72 o 
  -8  10   8        4.22       -0.19     24.90 o 
  -7  10   8      195.47      168.30     37.01 o 
  -6  10   8      157.60      157.54     30.35 o 
  -5  10   8       69.82       71.59     35.95 o 
  -4  10   8       21.16       29.26     23.62 o 
  -3  10   8      413.74      518.33    101.96 o 
  -2  10   8     1318.50     1392.79     72.39 o 
  -1  10   8      365.04      435.21     41.05 o 
   0  10   8      365.75      343.82     48.90 o 
   1  10   8       88.86       64.51     25.33 o 
   2  10   8      919.21      926.49     94.17 o 
   3  10   8       53.73       61.91     26.48 o 
   4  10   8      392.13      423.06     44.74 o 
   5  10   8      258.60      260.37     67.57 o 
   6  10   8        7.08      -13.40     22.59 o 
  -7  11   8       71.60       51.56     30.45 o 
  -6  11   8       13.45       -3.24     28.47 o 
  -5  11   8      500.81      534.00     57.46 o 
  -4  11   8      118.99      133.34     37.29 o 
  -3  11   8      209.52      168.02     42.88 o 
  -2  11   8        4.22      -11.27     20.91 o 
  -1  11   8        3.39        6.55     22.39 o 
   0  11   8       42.71       24.43     24.43 o 
   1  11   8        5.24      -10.96     21.17 o 
   2  11   8      195.42      150.87     42.45 o 
   3  11   8     1390.10     1279.51     65.65 o 
   4  11   8       56.68       51.05     27.40 o 
   5  11   8        0.46       15.39     25.70 o 
   6  11   8       38.14       18.59     29.44 o 
  -7  12   8       23.85       -3.33     33.67 o 
  -6  12   8      114.09       68.13     34.78 o 
  -5  12   8       31.41       29.28     32.67 o 
  -4  12   8      156.25      199.14     52.96 o 
  -3  12   8       22.19      -16.73     31.13 o 
  -2  12   8      423.96      440.12     43.88 o 
  -1  12   8      308.21      265.29     36.54 o 
   0  12   8       53.87        9.46     28.14 o 
   1  12   8        7.67        8.05     27.13 o 
   2  12   8       21.59       19.70     23.54 o 
   3  12   8       65.29       71.05     28.26 o 
   4  12   8       91.50       98.29     38.61 o 
   5  12   8        5.69        0.08     25.58 o 
  -6  13   8       10.10       -3.18     30.19 o 
  -5  13   8       22.93       39.62     31.14 o 
  -4  13   8       72.80      104.06     37.38 o 
  -3  13   8       95.25       84.00     29.99 o 
  -2  13   8      334.02      341.80     40.99 o 
  -1  13   8        6.03        7.26     23.49 o 
   0  13   8       37.46       36.40     38.30 o 
   1  13   8      107.42      107.43     31.60 o 
   2  13   8      179.74      156.02     34.85 o 
   3  13   8      102.57      101.17     31.04 o 
   4  13   8        9.22        2.47     23.82 o 
   5  13   8       18.02       46.86     30.12 o 
  -6  14   8      217.38      220.69     61.33 o 
  -5  14   8       72.71       71.09     39.81 o 
  -4  14   8        6.44       -2.20     26.44 o 
  -3  14   8      133.99      162.11     39.92 o 
  -2  14   8       69.91       96.82     37.29 o 
  -1  14   8       60.07       53.10     32.31 o 
   0  14   8      165.36      190.73     36.34 o 
   1  14   8      355.91      366.49     44.77 o 
   2  14   8      226.18      258.23     44.70 o 
   3  14   8       63.76       83.88     31.79 o 
   4  14   8      274.11      327.04     61.65 o 
  -5  15   8      144.43      130.28     57.15 o 
  -4  15   8      278.30      271.00     48.13 o 
  -3  15   8      213.56      217.82     44.99 o 
  -2  15   8       83.28       88.78     29.49 o 
  -1  15   8      115.97      113.70     45.76 o 
   0  15   8       20.35        6.40     26.56 o 
   1  15   8      199.71      189.79     36.50 o 
   2  15   8      478.48      501.96     51.55 o 
   3  15   8      716.55      708.15    104.19 o 
   4  15   8      155.32      132.80     43.51 o 
  -4  16   8       30.63       21.40     64.34 o 
  -3  16   8      225.23      323.79     54.84 o 
  -2  16   8      236.72      240.98     41.41 o 
  -1  16   8       57.80       61.52     31.05 o 
   0  16   8      173.55      131.95     34.12 o 
   1  16   8      339.83      380.26     48.06 o 
   2  16   8       73.52       67.03     32.69 o 
   3  16   8        1.35        5.21     27.35 o 
  -3  17   8       12.50       26.60     35.23 o 
  -2  17   8       17.86       53.53     35.52 o 
  -1  17   8       96.62      123.02     35.47 o 
   0  17   8       18.03       -8.86     25.80 o 
   1  17   8        0.64      -12.34     26.10 o 
  -9   1   9        4.46      -13.85     28.62 o 
  -8   1   9        0.22       -5.85     26.93 o 
  -7   1   9       51.75       60.89     33.38 o 
  -6   1   9      215.70      232.07     39.16 o 
  -5   1   9      665.00      719.04     53.09 o 
  -4   1   9       22.49       15.86     22.04 o 
  -3   1   9      262.75      265.34     37.21 o 
  -2   1   9      305.36      304.08     26.14 o 
  -1   1   9      681.65      719.47     27.73 o 
   0   1   9       65.49       89.08     16.14 o 
   1   1   9      394.15      437.23     23.09 o 
   2   1   9      894.93      896.99     36.74 o 
   3   1   9      996.68     1050.69     39.40 o 
   4   1   9      315.25      301.02     34.93 o 
   5   1   9      151.08      150.34     29.52 o 
   6   1   9      523.41      538.49     62.13 o 
   7   1   9        2.43       30.40     33.55 o 
  -9   2   9       10.08       57.32     49.54 o 
  -8   2   9        8.11        3.73     29.09 o 
  -7   2   9       57.88       23.65     57.56 o 
  -6   2   9      754.10      741.23     57.51 o 
  -5   2   9     2170.09     2300.97    100.44 o 
  -4   2   9        9.23      -17.51     15.83 o 
  -3   2   9     1662.99     1698.36     60.92 o 
  -2   2   9       67.26       53.52     17.58 o 
  -1   2   9     1803.22     1814.70     47.52 o 
   0   2   9     1039.53     1036.93     31.97 o 
   1   2   9      118.99      138.23     21.17 o 
   2   2   9      130.10      146.53     20.99 o 
   3   2   9      431.93      425.88     29.34 o 
   4   2   9       50.50       70.16     20.76 o 
   5   2   9        0.69       13.96     27.65 o 
   6   2   9      354.91      309.99     73.48 o 
   7   2   9      390.75      213.96     70.30 o 
  -9   3   9       53.55       27.59     32.47 o 
  -8   3   9      166.26      133.67     40.47 o 
  -7   3   9       26.61        8.31     25.80 o 
  -6   3   9      838.97      930.58     62.82 o 
  -5   3   9       40.31       47.57     22.08 o 
  -4   3   9       71.43       53.85     20.25 o 
  -3   3   9      667.61      659.62     33.75 o 
  -2   3   9     1377.81     1280.05     41.55 o 
  -1   3   9       56.23       62.04     17.07 o 
   0   3   9        6.15      -16.56     18.22 o 
   1   3   9      782.66      851.01     38.32 o 
   2   3   9     1505.94     1452.64     53.48 o 
   3   3   9      980.56     1024.63     44.78 o 
   4   3   9      224.38      223.98     28.94 o 
   5   3   9      325.67      429.38     53.12 o 
   6   3   9      174.01      217.83     50.51 o 
   7   3   9        6.95       92.26     40.61 o 
  -9   4   9        8.60       24.36     34.26 o 
  -8   4   9      195.21      202.79     55.02 o 
  -7   4   9      613.86      581.60     56.21 o 
  -6   4   9        0.47       -3.21     35.92 o 
  -5   4   9       15.25       28.40     20.67 o 
  -4   4   9       25.34       20.11     18.56 o 
  -3   4   9      130.47      104.70     20.47 o 
  -2   4   9      235.51      250.40     25.50 o 
  -1   4   9      712.61      752.14     43.91 o 
   0   4   9      197.16      241.43     31.14 o 
   1   4   9        6.56       16.17     20.93 o 
   2   4   9      146.54      172.44     24.57 o 
   3   4   9     1637.66     1678.30     54.64 o 
   4   4   9        1.43        9.42     20.34 o 
   5   4   9       10.30       21.28     19.71 o 
   6   4   9       22.75       29.49     22.76 o 
   7   4   9      179.57      112.65     43.65 o 
  -8   5   9      125.55      108.15     36.05 o 
  -7   5   9        4.66       25.40     27.95 o 
  -6   5   9        7.41       -3.95     21.42 o 
  -5   5   9      103.53      134.84     30.58 o 
  -4   5   9      606.08      645.83     36.09 o 
  -3   5   9       24.63       16.28     16.54 o 
  -2   5   9        0.03        7.78     15.75 o 
  -1   5   9      401.84      462.67     62.26 o 
   0   5   9      158.96      186.14     29.40 o 
   1   5   9      165.82      138.38     27.26 o 
   2   5   9      432.24      448.24     41.04 o 
   3   5   9      227.68      186.49     25.84 o 
   4   5   9       58.46       86.69     23.34 o 
   5   5   9        3.99        8.69     20.75 o 
   6   5   9        1.88        1.17     29.01 o 
   7   5   9       16.14       17.56     27.14 o 
  -8   6   9      216.17      142.20     39.24 o 
  -7   6   9       71.38       52.73     25.92 o 
  -6   6   9        6.50        1.94     31.38 o 
  -5   6   9       64.41       39.92     21.59 o 
  -4   6   9      128.26      135.31     26.92 o 
  -3   6   9        0.83      -13.64     24.06 o 
  -2   6   9       99.82      105.57     27.23 o 
  -1   6   9       66.34       84.21     25.47 o 
   0   6   9     1898.71     1957.00     94.76 o 
   1   6   9       50.98       48.73     25.00 o 
   2   6   9       40.61       18.27     22.69 o 
   3   6   9      371.75      339.50     37.55 o 
   4   6   9       82.65      132.00     26.18 o 
   5   6   9       51.02       88.77     24.69 o 
   6   6   9      166.32      151.81     29.33 o 
   7   6   9       76.99       71.15     30.11 o 
  -8   7   9        0.97       -9.68     25.56 o 
  -7   7   9      276.38      267.82     47.52 o 
  -6   7   9      532.81      558.07     45.43 o 
  -5   7   9      678.30      726.06     91.56 o 
  -4   7   9       71.79      102.28     22.67 o 
  -3   7   9       17.75      -18.92     30.29 o 
  -2   7   9     1308.97     1258.02     58.59 o 
  -1   7   9       91.01      107.10     44.32 o 
   0   7   9        9.04        9.55     22.81 o 
   1   7   9      775.76      818.51     52.26 o 
   2   7   9      607.28      648.20     46.73 o 
   3   7   9        3.72        9.08     21.77 o 
   4   7   9     1537.21     1467.29     57.29 o 
   5   7   9      961.42     1017.01     89.65 o 
   6   7   9      276.82      276.05     36.22 o 
  -8   8   9      244.79      220.22     39.53 o 
  -7   8   9      283.13      272.63     39.26 o 
  -6   8   9        8.84       17.29     29.68 o 
  -5   8   9      203.49      235.31     31.42 o 
  -4   8   9      267.71      289.80     36.89 o 
  -3   8   9      638.67      689.29     48.01 o 
  -2   8   9        0.09       30.55     24.94 o 
  -1   8   9     1002.81      921.54     53.77 o 
   0   8   9      315.31      315.39     37.65 o 
   1   8   9      221.80      289.72     90.97 o 
   2   8   9      258.41      291.06     36.96 o 
   3   8   9     2444.96     2402.14    102.24 o 
   4   8   9     1027.92      916.31     66.68 o 
   5   8   9       45.15       50.30     27.37 o 
   6   8   9      148.93      108.68     28.33 o 
  -7   9   9       70.25       88.20     29.82 o 
  -6   9   9       13.87       -5.81     22.00 o 
  -5   9   9       98.37       82.86     34.71 o 
  -4   9   9      206.59      246.37     44.45 o 
  -3   9   9      713.51      636.84     48.28 o 
  -2   9   9      726.77      758.65     50.52 o 
  -1   9   9      147.18      111.99     28.75 o 
   0   9   9       15.90        8.31     22.64 o 
   1   9   9      572.87      595.37     72.83 o 
   2   9   9      749.63      836.69     54.52 o 
   3   9   9        8.39       17.65     22.97 o 
   4   9   9       75.65       71.57     29.10 o 
   5   9   9       20.96       36.23     38.97 o 
   6   9   9       27.10       43.16     30.55 o 
  -7  10   9        0.09        5.01     24.66 o 
  -6  10   9        4.40      -29.94     26.16 o 
  -5  10   9       26.58        2.36     30.48 o 
  -4  10   9        9.88      -16.68     22.75 o 
  -3  10   9       80.46       80.39     30.54 o 
  -2  10   9      194.04      183.44     43.49 o 
  -1  10   9       15.59       17.22     29.00 o 
   0  10   9       34.76       45.08     25.94 o 
   1  10   9        0.02       -9.81     23.01 o 
   2  10   9      210.02      199.12     34.64 o 
   3  10   9        6.74      -12.99     20.78 o 
   4  10   9       65.28       60.54     33.04 o 
   5  10   9        7.20       -4.34     26.68 o 
   6  10   9        1.49        3.80     30.46 o 
  -7  11   9        1.12       49.21     38.36 o 
  -6  11   9       44.86       28.99     34.62 o 
  -5  11   9       45.28       27.22     61.75 o 
  -4  11   9      124.95      117.45     34.49 o 
  -3  11   9      882.64     1024.76     59.93 o 
  -2  11   9      236.56      278.00     39.87 o 
  -1  11   9        8.74      -32.77     21.85 o 
   0  11   9       59.48       45.67     26.91 o 
   1  11   9      322.42      287.40     40.78 o 
   2  11   9      547.26      549.41     50.15 o 
   3  11   9       14.03        0.99     22.70 o 
   4  11   9        0.47       -2.68     32.24 o 
   5  11   9       94.19      108.21     34.60 o 
  -6  12   9        1.47       15.08     33.81 o 
  -5  12   9      159.55      105.43     39.85 o 
  -4  12   9      789.53      782.53     68.04 o 
  -3  12   9      511.78      580.49    123.67 o 
  -2  12   9      204.63      133.63     39.84 o 
  -1  12   9      997.25     1020.30     61.15 o 
   0  12   9     1003.15     1104.58     65.46 o 
   1  12   9       79.37       60.39     32.47 o 
   2  12   9      131.42      138.60     40.81 o 
   3  12   9      180.10      166.58     75.29 o 
   4  12   9       92.14      100.21     34.76 o 
   5  12   9       38.57       46.23     32.33 o 
  -6  13   9      309.76      296.17     53.79 o 
  -5  13   9      333.75      320.15     73.31 o 
  -4  13   9       30.74       33.76     32.64 o 
  -3  13   9      317.79      379.02     49.80 o 
  -2  13   9      318.13      397.38     80.26 o 
  -1  13   9      147.75      147.18     35.14 o 
   0  13   9      681.15      734.44     60.28 o 
   1  13   9      738.72      741.97     58.93 o 
   2  13   9      254.75      263.52     81.71 o 
   3  13   9      115.10      109.22     32.84 o 
   4  13   9       80.23       83.59     34.10 o 
  -5  14   9      193.42       89.79     39.59 o 
  -4  14   9      171.08      103.09     40.28 o 
  -3  14   9        4.22      -28.69     24.30 o 
  -2  14   9      128.59      102.74     32.33 o 
  -1  14   9      226.25      176.12     34.80 o 
   0  14   9      100.96       75.29     31.40 o 
   1  14   9        1.01      -16.93     23.68 o 
   2  14   9       38.86       69.22     33.41 o 
   3  14   9      139.64      162.91     49.87 o 
  -4  15   9      333.89      198.59     49.08 o 
  -3  15   9        8.13        8.38     34.03 o 
  -2  15   9        3.09      -12.81     25.55 o 
  -1  15   9       45.27       -2.41     26.36 o 
   0  15   9      105.76       97.94     44.17 o 
   1  15   9        3.72      -12.34     24.43 o 
   2  15   9        0.51        9.46     27.69 o 
  -3  16   9       64.80       62.51     37.67 o 
  -2  16   9        3.65       40.91     29.36 o 
  -1  16   9       15.78       -8.24     28.83 o 
   0  16   9      138.52      125.17     39.57 o 
   1  16   9       14.20      -12.10     27.97 o 
  -7   0  10       12.65       42.70     44.11 o 
  -6   0  10      817.71      937.60     91.06 o 
  -5   0  10     1026.58     1014.39     86.69 o 
  -4   0  10        2.05       -1.06     31.73 o 
  -3   0  10      211.61      167.26     43.41 o 
  -2   0  10      382.07      495.87     55.44 o 
  -1   0  10     1035.95     1028.77     69.59 o 
   0   0  10      114.32      154.42     25.52 o 
   1   0  10     3496.61     3656.95     84.43 o 
   2   0  10      948.59      923.07     65.59 o 
   3   0  10     6292.06     5987.87    160.47 o 
   4   0  10     1596.41     1558.40    195.51 o 
   5   0  10     1325.39     1398.11     86.28 o 
   6   0  10      586.98      633.75     98.02 o 
   7   0  10      337.55      301.60     82.92 o 
  -8   1  10       69.21       40.09     49.30 o 
  -7   1  10      269.95      178.45     39.12 o 
  -6   1  10      698.75      744.78     59.13 o 
  -5   1  10     1274.17     1354.75     68.30 o 
  -4   1  10       10.65        6.89     21.75 o 
  -3   1  10     1656.15     1770.05     68.01 o 
  -2   1  10      532.99      498.00     39.26 o 
  -1   1  10      260.59      305.53     25.72 o 
   0   1  10     1360.29     1381.31     52.17 o 
   1   1  10      242.43      276.82     25.31 o 
   2   1  10       16.92       10.52     16.06 o 
   3   1  10     1611.87     1645.17     60.03 o 
   4   1  10      629.58      590.21     43.33 o 
   5   1  10      119.76      102.45     33.27 o 
   6   1  10      140.40      105.85     39.85 o 
   7   1  10      200.08      138.26     46.69 o 
  -8   2  10        0.70       15.61     31.30 o 
  -7   2  10       53.94       39.75     29.30 o 
  -6   2  10        0.11        4.72     38.10 o 
  -5   2  10      434.85      477.38    156.46 o 
  -4   2  10       11.02       23.57     22.72 o 
  -3   2  10       44.10       67.80     22.82 o 
  -2   2  10      258.99      271.61     26.03 o 
  -1   2  10      266.72      331.11     35.74 o 
   0   2  10      136.48      176.91     30.78 o 
   1   2  10      209.17      199.16     30.34 o 
   2   2  10       87.76      110.56     21.20 o 
   3   2  10       75.36       49.07     22.08 o 
   4   2  10      167.53      125.10     33.56 o 
   5   2  10       18.63      -22.04     36.62 o 
   6   2  10       47.08       72.92     39.36 o 
  -8   3  10        3.38       26.45     30.79 o 
  -7   3  10       12.42       -9.28     27.43 o 
  -6   3  10      247.31      191.66     37.11 o 
  -5   3  10      239.95      248.55     37.57 o 
  -4   3  10       18.05       10.02     20.69 o 
  -3   3  10       24.24       -0.40     17.23 o 
  -2   3  10       15.54       -3.59     16.24 o 
  -1   3  10      178.05      199.04     30.32 o 
   0   3  10      699.40      657.35     63.94 o 
   1   3  10      132.54      122.70     27.15 o 
   2   3  10      130.50      181.04     36.14 o 
   3   3  10       13.50       22.19     19.19 o 
   4   3  10      290.17      273.37     31.29 o 
   5   3  10      366.72      430.84     49.71 o 
   6   3  10       49.41       -6.84     53.20 o 
  -8   4  10       57.28       33.02     33.67 o 
  -7   4  10       24.29       38.57     28.75 o 
  -6   4  10      638.87      569.85     53.64 o 
  -5   4  10     1373.51     1464.33    149.86 o 
  -4   4  10      159.48      186.92     27.59 o 
  -3   4  10        6.39       -2.43     16.07 o 
  -2   4  10     1085.47     1057.62     53.20 o 
  -1   4  10     1556.09     1491.46     75.08 o 
   0   4  10       18.82       28.75     21.79 o 
   1   4  10      320.60      273.56     53.11 o 
   2   4  10        2.28      -29.97     36.17 o 
   3   4  10      476.80      483.70     36.19 o 
   4   4  10       40.29       44.84     22.58 o 
   5   4  10      177.18      175.92     29.42 o 
   6   4  10      215.27      162.92     40.12 o 
  -8   5  10       76.86       85.54     36.66 o 
  -7   5  10      483.41      498.53     58.80 o 
  -6   5  10      237.55      229.35     41.18 o 
  -5   5  10        2.17       -7.29     19.11 o 
  -4   5  10      335.80      281.73     56.48 o 
  -3   5  10      816.09      900.47     51.35 o 
  -2   5  10        8.77       -8.49     31.25 o 
  -1   5  10     1143.12     1179.41     85.71 o 
   0   5  10     1301.26     1298.61     59.78 o 
   1   5  10      677.94      732.23     48.33 o 
   2   5  10      675.81      671.87     47.34 o 
   3   5  10      433.36      378.99     40.18 o 
   4   5  10      423.10      513.87     68.37 o 
   5   5  10       45.19       52.02     23.57 o 
   6   5  10        0.51       12.17     23.25 o 
  -8   6  10       19.62       26.75     46.47 o 
  -7   6  10        2.56      -24.76     28.49 o 
  -6   6  10       39.49       25.56     26.89 o 
  -5   6  10      618.89      649.28     44.36 o 
  -4   6  10       10.76        8.92     23.65 o 
  -3   6  10      273.30      300.83     37.41 o 
  -2   6  10     1099.12     1211.69     58.60 o 
  -1   6  10      230.14      260.62     63.85 o 
   0   6  10        3.59       -4.29     20.65 o 
   1   6  10        2.12        0.22     21.95 o 
   2   6  10      454.60      532.67     45.21 o 
   3   6  10      150.05      134.46     31.25 o 
   4   6  10       33.22       62.50     27.26 o 
   5   6  10       73.39       94.35     27.50 o 
   6   6  10      116.49      158.39     31.91 o 
  -7   7  10       12.58       28.48     30.49 o 
  -6   7  10       11.27       11.05     29.65 o 
  -5   7  10       89.64       93.91     25.92 o 
  -4   7  10       19.13       55.63     26.92 o 
  -3   7  10        4.40      -20.79     21.39 o 
  -2   7  10       12.08       -1.10     24.14 o 
  -1   7  10      331.29      319.36     39.05 o 
   0   7  10        5.51        1.25     22.35 o 
   1   7  10       10.29        8.08     31.18 o 
   2   7  10      183.90      181.70     43.86 o 
   3   7  10        7.97       14.14     24.51 o 
   4   7  10        0.50       -0.29     24.79 o 
   5   7  10        0.02       16.09     27.75 o 
   6   7  10        6.88       -8.71     26.91 o 
  -7   8  10        0.15      -16.93     22.57 o 
  -6   8  10       45.69       56.73     24.35 o 
  -5   8  10      226.29      278.10     56.03 o 
  -4   8  10      156.32      279.06     38.86 o 
  -3   8  10       19.29       16.02     23.90 o 
  -2   8  10       88.58       28.48     39.77 o 
  -1   8  10       43.42        9.13     28.54 o 
   0   8  10        0.09      -15.45     20.06 o 
   1   8  10      132.26      154.39     31.74 o 
   2   8  10      369.45      311.20     40.83 o 
   3   8  10        3.20        6.67     23.61 o 
   4   8  10       12.74       47.50     28.03 o 
   5   8  10      115.31       81.98     33.15 o 
  -7   9  10       84.36       55.59     36.27 o 
  -6   9  10       97.47       86.80     38.52 o 
  -5   9  10       47.87       51.69     37.86 o 
  -4   9  10      493.02      473.61     47.30 o 
  -3   9  10     1166.39     1081.76     82.69 o 
  -2   9  10       73.08       73.52     27.60 o 
  -1   9  10       95.25       23.28     28.13 o 
   0   9  10      323.82      324.30     41.23 o 
   1   9  10      175.13      222.55     36.92 o 
   2   9  10      229.97      198.19     35.83 o 
   3   9  10       70.71      113.65     48.78 o 
   4   9  10      202.86      178.92     36.80 o 
   5   9  10       44.05       46.20     30.04 o 
  -6  10  10       80.24       66.43     37.16 o 
  -5  10  10      231.68      170.69     42.41 o 
  -4  10  10      495.02      448.16     47.43 o 
  -3  10  10       14.39       -9.98     28.37 o 
  -2  10  10      250.77      222.55     37.02 o 
  -1  10  10      303.90      247.91     38.39 o 
   0  10  10      182.27      131.69     33.63 o 
   1  10  10       75.41       77.83     37.17 o 
   2  10  10      378.21      419.21     46.31 o 
   3  10  10      203.98      189.71     53.06 o 
   4  10  10       49.85       -3.82     30.04 o 
   5  10  10       96.03      123.85     42.01 o 
  -6  11  10       21.60       28.92     33.60 o 
  -5  11  10        2.26        3.86     34.97 o 
  -4  11  10      121.98       87.79     36.24 o 
  -3  11  10        9.19       -8.68     24.13 o 
  -2  11  10      139.00      177.65     36.33 o 
  -1  11  10        8.00       11.05     25.75 o 
   0  11  10       85.76      116.38     38.29 o 
   1  11  10      370.11      344.90     43.83 o 
   2  11  10       29.80       30.25     27.70 o 
   3  11  10       89.44       71.57     35.45 o 
   4  11  10       95.38      145.98     48.08 o 
  -5  12  10       27.24      -26.24     28.27 o 
  -4  12  10      152.77      114.80     38.76 o 
  -3  12  10      102.55       45.18     33.14 o 
  -2  12  10       40.85      -22.53     24.83 o 
  -1  12  10       19.17       -1.17     27.50 o 
   0  12  10       44.08       38.36     30.07 o 
   1  12  10       90.96       67.18     30.02 o 
   2  12  10       70.02       20.12     26.19 o 
   3  12  10       25.12       29.12     28.14 o 
   4  12  10       57.52       56.99     30.64 o 
  -5  13  10        8.39      -30.18     39.34 o 
  -4  13  10       44.25       16.83     45.47 o 
  -3  13  10       16.56       57.22     30.40 o 
  -2  13  10       72.19       34.28     28.19 o 
  -1  13  10        0.06      -13.13     26.49 o 
   0  13  10      190.78      190.76     37.54 o 
   1  13  10      256.52      202.30     39.59 o 
   2  13  10        3.90       19.13     28.97 o 
   3  13  10       20.08      -21.03     26.53 o 
  -4  14  10       17.49        1.69     31.59 o 
  -3  14  10      114.45      114.24     48.08 o 
  -2  14  10      170.44      157.22     35.50 o 
  -1  14  10      121.51      131.58     33.35 o 
   0  14  10       32.00       53.05     39.94 o 
   1  14  10      193.80      171.91     41.60 o 
   2  14  10      413.35      349.89     48.67 o 
  -3  15  10       85.34      158.46     44.44 o 
  -2  15  10       18.02       21.44     27.39 o 
  -1  15  10      152.50      149.44     36.15 o 
   0  15  10      310.23      266.08     44.33 o 
   1  15  10      169.45      245.33     43.20 o 
  -8   1  11       33.79        4.86     34.97 o 
  -7   1  11      120.00       82.43     37.74 o 
  -6   1  11       95.79      137.42     34.03 o 
  -5   1  11      288.26      315.50     41.52 o 
  -4   1  11      313.81      311.56     39.78 o 
  -3   1  11      375.18      373.75     39.39 o 
  -2   1  11       25.08       22.80     21.10 o 
  -1   1  11       47.90       62.85     26.19 o 
   0   1  11      248.05      344.27     60.13 o 
   1   1  11     2436.03     2420.55     83.70 o 
   2   1  11       91.19       50.90     23.88 o 
   3   1  11      826.57      852.64     50.27 o 
   4   1  11       32.33       18.92     29.10 o 
   5   1  11       73.82       75.76     34.53 o 
   6   1  11       88.44       98.69     42.87 o 
  -8   2  11        6.57        3.66     43.05 o 
  -7   2  11      169.58      165.75     38.81 o 
  -6   2  11      807.20      771.31     87.76 o 
  -5   2  11       37.83       26.98     25.98 o 
  -4   2  11       18.15        5.62     23.76 o 
  -3   2  11      185.03      270.32     36.08 o 
  -2   2  11      481.35      443.39     52.40 o 
  -1   2  11       52.90       83.11     30.13 o 
   0   2  11      448.93      498.39     43.83 o 
   1   2  11       56.90       49.46     24.53 o 
   2   2  11      584.92      605.49     45.20 o 
   3   2  11        1.11      -33.82     22.55 o 
   4   2  11      476.02      542.95     46.35 o 
   5   2  11      150.86      134.15     37.98 o 
   6   2  11       14.13       12.97     39.55 o 
  -8   3  11       18.87       16.34     46.53 o 
  -7   3  11       24.63       55.44     47.77 o 
  -6   3  11        0.76        5.60     31.61 o 
  -5   3  11     1526.31     1488.81     73.56 o 
  -4   3  11        3.52      -16.50     26.54 o 
  -3   3  11      207.45      227.73     33.97 o 
  -2   3  11      157.73       96.25     33.24 o 
  -1   3  11     1137.06     1103.57     54.94 o 
   0   3  11      754.83      839.85     77.46 o 
   1   3  11      170.74      157.94     54.96 o 
   2   3  11       14.60       24.53     23.94 o 
   3   3  11     1036.01     1134.99     61.71 o 
   4   3  11        0.24        3.81     27.83 o 
   5   3  11       48.41        9.19     31.36 o 
   6   3  11       94.45      106.16     66.05 o 
  -7   4  11       26.26       47.33     32.78 o 
  -6   4  11       20.91       70.61     30.72 o 
  -5   4  11       46.95        3.58     38.04 o 
  -4   4  11      350.49      336.54     41.33 o 
  -3   4  11      142.98      140.62     72.54 o 
  -2   4  11       68.83      138.90     29.41 o 
  -1   4  11       96.94       95.41     34.61 o 
   0   4  11      285.81      330.72     46.21 o 
   1   4  11      815.75      783.17     50.90 o 
   2   4  11       12.10        1.65     25.83 o 
   3   4  11      150.87      117.84     30.80 o 
   4   4  11      261.08      219.07     35.94 o 
   5   4  11        0.75      -25.84     34.69 o 
  -7   5  11       45.60       33.89     58.50 o 
  -6   5  11      353.32      303.16     45.71 o 
  -5   5  11        3.15      -17.29     23.59 o 
  -4   5  11      223.13      204.17     52.37 o 
  -3   5  11       33.54       59.36     25.86 o 
  -2   5  11        0.09       34.54     34.55 o 
  -1   5  11       63.21       49.06     26.29 o 
   0   5  11       21.60       21.01     24.00 o 
   1   5  11        3.98      -19.77     22.02 o 
   2   5  11       29.22        8.00     22.68 o 
   3   5  11       11.64       12.57     25.04 o 
   4   5  11        1.15       24.61     27.38 o 
   5   5  11       16.25       -2.36     38.19 o 
  -7   6  11        5.46       14.43     30.77 o 
  -6   6  11      217.22      186.32     38.32 o 
  -5   6  11       34.90        3.89     36.57 o 
  -4   6  11       23.59       20.95     25.24 o 
  -3   6  11      259.90      198.61     34.77 o 
  -2   6  11        8.73       17.59     23.95 o 
  -1   6  11       81.12       90.31     27.29 o 
   0   6  11      805.96      781.57     52.43 o 
   1   6  11      366.27      377.80     42.07 o 
   2   6  11       32.03       29.39     74.50 o 
   3   6  11       95.67      103.18     34.55 o 
   4   6  11       77.86       44.17     29.55 o 
   5   6  11        8.93      -10.19     27.12 o 
  -7   7  11       27.31       95.74     36.81 o 
  -6   7  11        7.99       -7.67     38.45 o 
  -5   7  11      231.63      282.69     47.48 o 
  -4   7  11      245.67      207.82     36.83 o 
  -3   7  11       72.58       49.51     26.50 o 
  -2   7  11      174.69      205.05     34.78 o 
  -1   7  11      290.53      335.24     41.60 o 
   0   7  11      154.85      145.39     32.36 o 
   1   7  11      303.40      235.81     37.28 o 
   2   7  11     1590.65     1494.15     70.39 o 
   3   7  11      462.50      461.76     47.24 o 
   4   7  11        0.48       40.76     29.61 o 
   5   7  11       18.71       55.67     32.65 o 
  -6   8  11      107.50      133.88     57.68 o 
  -5   8  11       68.79       28.43     51.72 o 
  -4   8  11      135.79      167.51     34.93 o 
  -3   8  11      636.76      635.86     51.33 o 
  -2   8  11       91.95      154.38     34.78 o 
  -1   8  11        5.26       37.45     35.60 o 
   0   8  11      554.29      537.12     51.37 o 
   1   8  11     1186.93     1413.91     84.11 o 
   2   8  11      154.15      259.59     40.89 o 
   3   8  11      253.27      223.28     39.28 o 
   4   8  11      515.28      529.66    103.05 o 
   5   8  11      252.82      281.14     53.81 o 
  -6   9  11      121.45       17.26     31.25 o 
  -5   9  11      381.33      344.13     51.43 o 
  -4   9  11      243.91      236.61     57.77 o 
  -3   9  11       14.55       41.46     27.93 o 
  -2   9  11       88.16      120.91     32.61 o 
  -1   9  11      820.50      799.19    146.17 o 
   0   9  11       93.56       42.73     30.32 o 
   1   9  11       37.51       80.65     30.38 o 
   2   9  11       38.92       27.87     28.36 o 
   3   9  11       91.37      108.07     51.41 o 
   4   9  11        0.12      -30.84     26.41 o 
  -6  10  11        7.14       32.47     34.34 o 
  -5  10  11        1.19      -21.47     29.77 o 
  -4  10  11       14.27      -20.14     26.18 o 
  -3  10  11       21.22        1.00     25.82 o 
  -2  10  11      174.94       91.32     32.43 o 
  -1  10  11        1.57      -18.10     23.93 o 
   0  10  11        5.04       45.65     27.33 o 
   1  10  11      119.98       90.26     69.37 o 
   2  10  11      171.78      168.46     36.65 o 
   3  10  11       23.40      -31.59     26.43 o 
   4  10  11        2.59       -7.89     29.64 o 
  -5  11  11      293.12      209.97     46.01 o 
  -4  11  11       97.41       63.57     28.79 o 
  -3  11  11       42.46       49.17     30.24 o 
  -2  11  11      234.76      155.64     38.10 o 
  -1  11  11       64.07      107.78     34.23 o 
   0  11  11      417.68      301.08     66.24 o 
   1  11  11       22.69      -11.30     28.34 o 
   2  11  11       59.22       75.51     32.79 o 
   3  11  11      143.66      175.54     37.38 o 
  -4  12  11      242.94      276.10     50.26 o 
  -3  12  11      555.97      728.66    123.38 o 
  -2  12  11      359.06      437.19     50.10 o 
  -1  12  11       60.41      122.99     34.63 o 
   0  12  11       63.35       61.14     33.14 o 
   1  12  11      280.23      254.30     41.60 o 
   2  12  11       56.15       45.72     30.08 o 
  -3  13  11        5.44       10.99     31.99 o 
  -2  13  11      593.66      631.25     67.23 o 
  -1  13  11      342.55      401.12     51.80 o 
   0  13  11       68.13       -0.18     29.23 o 
   1  13  11        0.40       15.97     29.68 o 
  -2  14  11       57.80       23.34     28.50 o 
  -1  14  11        2.06      -39.92     26.61 o 
   0  14  11       25.96       36.81     33.24 o 
  -7   0  12       81.76       24.30     45.41 o 
  -6   0  12      115.94       81.39     49.30 o 
  -5   0  12      179.69      175.75     53.08 o 
  -4   0  12      413.72      450.58     67.00 o 
  -3   0  12      231.79      205.59     50.01 o 
  -2   0  12      225.54      198.75     48.60 o 
  -1   0  12     1055.04     1227.64     86.34 o 
   1   0  12       89.02       30.31     59.45 o 
   2   0  12      646.11      754.54    111.46 o 
   3   0  12     2178.17     2073.71    105.27 o 
   4   0  12      337.18      283.23     60.63 o 
   5   0  12        0.06       66.64     53.20 o 
  -7   1  12       95.62       79.99     35.65 o 
  -6   1  12      249.99      377.53     95.01 o 
  -5   1  12      598.72      564.93     53.62 o 
  -4   1  12       38.69       64.99     25.72 o 
  -3   1  12       60.36       94.77     28.43 o 
  -2   1  12      371.59      353.22     40.38 o 
  -1   1  12       66.06       71.95     37.51 o 
   0   1  12     1182.80     1030.01     67.61 o 
   1   1  12      864.18      986.31    120.43 o 
   2   1  12      203.98      252.79     42.69 o 
   3   1  12       51.32        2.53     38.18 o 
   4   1  12      474.56      460.18     45.35 o 
   5   1  12      171.64      169.25     40.35 o 
  -7   2  12       36.36       39.76     32.32 o 
  -6   2  12       35.07      -17.68     25.66 o 
  -5   2  12       72.32       71.92     28.61 o 
  -4   2  12      128.39      135.80     33.31 o 
  -3   2  12        1.90      -18.82     44.59 o 
  -2   2  12        5.36       30.43     32.79 o 
  -1   2  12      278.01      379.09     49.35 o 
   0   2  12        0.63        1.03     26.67 o 
   1   2  12      340.18      392.88     56.11 o 
   2   2  12      186.73      225.80     48.09 o 
   3   2  12        0.75       -5.73     35.56 o 
   4   2  12       52.99       37.91     41.85 o 
   5   2  12        9.46      -39.48     26.32 o 
  -7   3  12       11.79       19.19     30.73 o 
  -6   3  12       61.31       78.38     45.41 o 
  -5   3  12       42.74       11.07     25.48 o 
  -4   3  12        9.79       11.09     24.55 o 
  -3   3  12       37.47       33.03     35.27 o 
  -2   3  12      236.45      319.98     48.28 o 
  -1   3  12       10.16      -16.47     28.01 o 
   0   3  12      365.12      456.82     42.87 o 
   1   3  12       72.22      154.51     32.53 o 
   2   3  12     1349.59     1253.12    136.47 o 
   3   3  12      104.41       24.51     39.10 o 
   4   3  12        4.65       -2.13     35.64 o 
   5   3  12        3.99      -26.67     38.61 o 
  -7   4  12      137.60      123.12     39.03 o 
  -6   4  12        0.20        4.44     28.28 o 
  -5   4  12      339.61      352.54     46.41 o 
  -4   4  12      296.61      330.15     64.40 o 
  -3   4  12      760.84      891.95     88.70 o 
  -2   4  12       88.10       68.72     36.37 o 
  -1   4  12      224.34      299.09     57.28 o 
   0   4  12      375.51      359.18     45.90 o 
   1   4  12        1.26      -34.33     22.88 o 
   2   4  12       17.20       36.39     27.60 o 
   3   4  12      562.12      561.49     69.64 o 
   4   4  12       21.68       24.15     53.90 o 
   5   4  12        2.81      -10.01     42.42 o 
  -6   5  12      360.61      425.81     81.50 o 
  -5   5  12       83.22       81.74     49.30 o 
  -4   5  12       41.27       97.66     47.18 o 
  -3   5  12      649.15      648.37     66.58 o 
  -2   5  12      166.12      248.28     47.97 o 
  -1   5  12      365.52      312.22     40.73 o 
   0   5  12       13.20        5.70     26.18 o 
   1   5  12      901.28      819.29     59.38 o 
   2   5  12      125.50       71.91     30.93 o 
   3   5  12      424.79      373.74     44.89 o 
   4   5  12      196.39      264.46     59.59 o 
  -6   6  12       34.84      -55.56     38.10 o 
  -5   6  12      608.59      613.35     87.17 o 
  -4   6  12      135.96       52.72     40.10 o 
  -3   6  12        9.30       -8.20     35.86 o 
  -2   6  12        0.17       14.46     25.42 o 
  -1   6  12      125.50      145.11     32.87 o 
   0   6  12      246.71      257.82     38.72 o 
   1   6  12       14.05       -6.73     25.84 o 
   2   6  12       25.05       -5.01     23.65 o 
   3   6  12      132.01      202.13     73.25 o 
   4   6  12       81.06       59.52     31.67 o 
  -6   7  12       28.79       32.55     50.60 o 
  -5   7  12       95.04      124.91     54.49 o 
  -4   7  12      356.62      337.63     53.77 o 
  -3   7  12        2.60       10.67     24.96 o 
  -2   7  12        5.36      -20.34     21.87 o 
  -1   7  12       28.44        7.46     26.55 o 
   0   7  12      104.86      134.34     34.47 o 
   1   7  12        3.50        7.10     37.73 o 
   2   7  12       51.69       25.41     28.22 o 
   3   7  12        7.22       10.56     28.75 o 
   4   7  12       13.80       -4.67     27.62 o 
  -6   8  12        0.30       -2.95     44.00 o 
  -5   8  12      147.71      155.81     59.92 o 
  -4   8  12       72.89       20.99     27.58 o 
  -3   8  12      112.40       65.28     42.91 o 
  -2   8  12        5.89       -4.40     24.84 o 
  -1   8  12       53.50       51.06     58.16 o 
   0   8  12       52.30       -6.69     26.67 o 
   1   8  12        2.05       -4.46     23.90 o 
   2   8  12       23.84       49.65     31.74 o 
   3   8  12      347.93      392.37     68.85 o 
  -5   9  12      492.78      508.02     87.28 o 
  -4   9  12       83.12       84.69     39.73 o 
  -3   9  12       18.21        7.02     28.35 o 
  -2   9  12      106.34       88.33     36.90 o 
  -1   9  12        4.30       47.95     29.93 o 
   0   9  12      160.20      148.08     36.59 o 
   1   9  12      319.93      346.49     46.91 o 
   2   9  12       47.91       62.48     37.54 o 
   3   9  12       10.42       29.46     31.20 o 
  -4  10  12       74.40       25.89     31.51 o 
  -3  10  12      281.92      316.90     45.28 o 
  -2  10  12        0.10       38.96     30.93 o 
  -1  10  12       79.76       90.06     34.48 o 
   0  10  12      193.07      153.65     37.67 o 
   1  10  12       45.70       30.97     49.14 o 
   2  10  12      134.88       93.62     34.70 o 
  -4  11  12        8.81       39.13     34.21 o 
  -3  11  12       18.64       43.07     31.09 o 
  -2  11  12      340.05      406.04     50.59 o 
  -1  11  12      137.75      134.22     38.09 o 
   0  11  12       94.49       92.64     36.06 o 
   1  11  12       87.20       85.01     35.38 o 
   2  11  12       12.64       39.68     32.95 o 
  -3  12  12        4.26       19.46     45.12 o 
  -2  12  12        9.15       16.35     28.30 o 
  -1  12  12       85.60      138.52     39.30 o 
   0  12  12       90.22      100.46     53.34 o 
  -6   1  13       89.17       96.55     34.62 o 
  -5   1  13       34.01       10.17     42.29 o 
  -4   1  13        5.54      -17.43     26.89 o 
  -3   1  13       69.70      110.17     44.11 o 
  -2   1  13      360.93      331.68     60.98 o 
   0   1  13      137.53      116.42     72.19 o 
   1   1  13       43.23      -69.71     56.97 o 
   2   1  13        1.64       26.78     63.93 o 
   3   1  13       42.80       26.54     63.22 o 
   4   1  13      309.26      421.83     72.07 o 
  -6   2  13       36.73       16.00     52.84 o 
  -5   2  13      246.43      214.54     41.41 o 
  -4   2  13       96.60       92.47     45.77 o 
  -3   2  13       18.84       58.62     43.52 o 
  -2   2  13       54.54       51.43     39.40 o 
  -1   2  13       59.95       32.17     32.30 o 
   0   2  13        4.46       16.63     59.33 o 
   1   2  13       81.64      132.93     74.19 o 
   2   2  13      622.66      649.68    114.88 o 
   3   2  13      151.47      165.15     50.56 o 
   4   2  13        2.55       14.61     40.26 o 
  -6   3  13        1.06       32.45     29.97 o 
  -5   3  13        9.18      -37.39     37.63 o 
  -4   3  13      545.96      584.21     80.33 o 
  -3   3  13      460.45      492.09     73.60 o 
  -2   3  13      321.05      421.32     68.77 o 
  -1   3  13      173.57      150.09     45.88 o 
   0   3  13      518.27      494.63     72.54 o 
   1   3  13      140.71      289.34     87.28 o 
   2   3  13       10.02        2.33     59.74 o 
   3   3  13       63.11        4.91     39.47 o 
  -6   4  13       64.74        5.07     45.18 o 
  -5   4  13      115.04      111.70     51.66 o 
  -4   4  13       12.52       14.86     42.11 o 
  -3   4  13       30.57       26.66     37.15 o 
  -2   4  13      144.40       97.80     38.93 o 
  -1   4  13      619.79      438.14     57.54 o 
   0   4  13       11.41      -35.99     71.54 o 
   1   4  13      150.29      123.36     34.65 o 
   2   4  13        0.61       15.18     38.93 o 
   3   4  13       75.79       -2.50     40.68 o 
  -5   5  13       12.06      -11.68     44.70 o 
  -4   5  13        4.45       -6.49     36.80 o 
  -3   5  13       56.08       59.08     36.53 o 
  -2   5  13        3.09       12.51     36.27 o 
  -1   5  13       40.53       72.06     73.37 o 
   0   5  13      114.84       64.60     30.62 o 
   1   5  13       62.21      -15.70     25.87 o 
   2   5  13       29.06       77.71     32.02 o 
   3   5  13       58.12       75.68     85.93 o 
  -5   6  13       30.54       51.66     48.01 o 
  -4   6  13        8.60      -21.59     40.10 o 
  -3   6  13       23.70       20.44     32.55 o 
  -2   6  13      309.73      285.82     52.94 o 
  -1   6  13       25.74       56.51     41.87 o 
   0   6  13       96.09       39.78     30.37 o 
   1   6  13      163.61      109.53     34.65 o 
   2   6  13       57.46      120.97     35.36 o 
   3   6  13       68.72       52.87     32.67 o 
  -5   7  13      104.74       64.40     52.96 o 
  -4   7  13       68.68       10.73     40.58 o 
  -3   7  13      179.47      185.56     47.17 o 
  -2   7  13       11.24       16.52     50.90 o 
  -1   7  13      488.47      396.60     47.01 o 
   0   7  13      656.46      653.32     68.83 o 
   1   7  13       25.48       18.12     28.26 o 
   2   7  13       12.52      -36.93     27.59 o 
  -4   8  13       45.77       74.65     45.05 o 
  -3   8  13       11.99       -9.78     34.25 o 
  -2   8  13      379.07      330.13     75.20 o 
  -1   8  13      264.22      206.22     40.57 o 
   0   8  13       20.11       -5.54     28.26 o 
   1   8  13      753.80      746.99     84.80 o 
   2   8  13       98.88       64.61     35.15 o 
  -3   9  13      124.83       87.69     35.15 o 
  -2   9  13        0.05      -12.35     31.30 o 
  -1   9  13       33.11       15.72     29.96 o 
   0   9  13       67.12       45.90     33.20 o 
   1   9  13       27.76       64.33     34.84 o 
  -2  10  13        4.99       32.73     32.63 o 
  -1  10  13       20.38       17.72     31.80 o 
   0  10  13       39.24       -8.78     34.07 o 
  -5   0  14        9.41        9.08     42.11 o 
  -4   0  14      280.05      240.39     58.98 o 
  -5   1  14      105.55       68.49     33.19 o 
  -4   1  14      183.85      223.52     57.91 o 
  -3   1  14       28.99        6.13     37.74 o 
   1   1  14      170.21      237.79     84.93 o 
   2   1  14      382.44      475.70    108.63 o 
  -5   2  14        0.01        1.06     38.10 o 
  -4   2  14       36.24        5.66     40.58 o 
  -3   2  14       46.41       47.06     44.35 o 
  -2   2  14       29.77       60.86     44.35 o 
   0   2  14       65.35      -46.94     53.08 o 
   1   2  14       18.82       86.69     71.24 o 
   2   2  14        6.91      -50.37     62.75 o 
  -4   3  14       36.79       46.59     46.00 o 
  -3   3  14       12.80      -26.42     36.92 o 
  -2   3  14      149.78      164.90     54.49 o 
  -1   3  14      494.36      542.51     63.41 o 
   0   3  14      190.52      135.88     76.90 o 
   1   3  14       71.23       89.05     74.90 o 
   2   3  14       34.25       60.63     72.42 o 
  -4   4  14      298.81      270.94     67.82 o 
  -3   4  14      441.83      414.25     77.02 o 
  -2   4  14      183.89      111.46     53.08 o 
  -1   4  14        8.21       25.28     33.65 o 
   0   4  14       95.67       51.71     48.48 o 
   1   4  14      212.11      345.48     91.18 o 
   2   4  14       14.66       14.27     60.98 o 
  -4   5  14       51.17       56.50     47.77 o 
  -3   5  14       29.85       12.38     45.29 o 
  -2   5  14       87.78       87.32     42.34 o 
  -1   5  14      238.58      321.53     55.90 o 
   0   5  14      166.57      139.42     42.13 o 
   1   5  14        6.09       12.62     66.88 o 
  -3   6  14       13.17       38.80     37.07 o 
  -2   6  14       54.24      -10.57     41.46 o 
  -1   6  14        0.18       -4.01     35.48 o 
   0   6  14       69.98       53.83     42.18 o 
   1   6  14      168.21      135.15     47.30 o 
  -2   7  14       65.93      -20.41     36.96 o 
  -1   7  14        6.28      -10.41     35.46 o 
   0   7  14       65.73      115.86     45.19 o 
                                                 
